# Supplementary material for: 4-Ethoxy­imino-N′-methoxy­pyrrolidin-1-ium-3-carboximidamidium dichloride
Source: Acta Crystallogr Sect E Struct Rep Online. 2009 Feb 21;65(Pt 3):o580. doi: 10.1107/S1600536809004772 (PMC2968450; doi:10.1107/S1600536809004772)
Supplement: Supplementary file 1 [file e-65-0o580-sup1.cif]

##############################################################################
###                                                                        ###
###        Electronic paper (Acta Crystallographica Section E)             ###
###                                                                        ###
##############################################################################
#                                                                            #
# This CIF contains the data in a paper accepted for publication in Acta     #
# Crystallographica Section E. It conforms to the requirements of Notes      #
# for Authors for Section E, and has been peer reviewed under the auspices   #
# of the IUCr Commission on Journals.                                        #
#                                                                            #
# Full details of the Crystallographic Information File format               #
# are given in the paper "The Crystallographic Information File (CIF):       #
# a New Standard Archive File for Crystallography" by S. R. Hall, F. H.      #
# Allen and I. D. Brown [Acta Cryst. (1991), A47, 655-685].                  #
#                                                                            #
# The current version of the core CIF dictionary is obtainable from          #
# ftp://ftp.iucr.org/pub/cif_core.dic. The current version number is 2.4.    #
#                                                                            #
# Software is freely available for graphical display of the structure(s) in  #
# this CIF.  For information consult the CIF home page http://www.iucr.org/  #
# cif/home.html                                                              #
#                                                                            #
# This file may be used for bona fide research purposes within the           #
# scientific community so long as proper attribution is given to the journal # 
# article from which it was obtained.                                        #
#                                                                            #
##############################################################################
                                             
data_global
_audit_creation_method     SHELXL-97
_journal_date_recd_electronic     2009-01-11
_journal_date_accepted     2009-02-10
_journal_name_full     'Acta Crystallographica, Section E'
_journal_year     2009
_journal_volume     65
_journal_issue      3
_journal_page_first     o580
_journal_page_last     o580
_journal_paper_category     QO
_journal_coeditor_code     PK2146
_publ_contact_author_name     'Prof. Mingliang Liu'
_publ_contact_author_address
;
Institute of Medicinal Biotechnology
Chinese Academy of Medical Sciences
and Peking Union Medical College
Beijing 100050
People's Republic of China
;
_publ_contact_author_email     lmllyx@yahoo.com.cn
_publ_contact_author_fax     (+86)-010-63047865
_publ_contact_author_phone     (+86)-010-63047865
_publ_section_title
;
4-Ethoxyimino-<i>N</i>'-methoxypyrrolidin-1-ium-3-carboximidamidium dichloride
;
loop_
    _publ_author_name
    _publ_author_address
    'Qiang Guo'
;
Institute of Medicinal Biotechnology
Chinese Academy of Medical Sciences
and Peking Union Medical College
Beijing 100050
People's Republic of China
;
    'Lanying Sun'
;
Institute of Medicinal Biotechnology
Chinese Academy of Medical Sciences
and Peking Union Medical College
Beijing 100050
People's Republic of China
;
    'Huiyuan Guo'
;
Institute of Medicinal Biotechnology
Chinese Academy of Medical Sciences
and Peking Union Medical College
Beijing 100050
People's Republic of China
;
    'Mingliang Liu'
;
Institute of Medicinal Biotechnology
Chinese Academy of Medical Sciences
and Peking Union Medical College
Beijing 100050
People's Republic of China
;
data_I
_audit_creation_method     SHELXL-97
_chemical_name_systematic
;
4-Ethoxyimino-<i>N</i>'-methoxypyrrolidin-1-ium-3-carboximidamidium dichloride
;
_chemical_name_common     ?
_chemical_formula_moiety     'C8 H18 N4 O2 2+, 2(Cl -)'
_chemical_formula_sum     'C8 H18 Cl2 N4 O2'
_chemical_formula_iupac     'C8 H18 N4 O2 2+, 2Cl -'
_chemical_formula_weight     273.16
_chemical_melting_point     ?
_symmetry_cell_setting     orthorhombic
_symmetry_space_group_name_H-M     'P b c n'
_symmetry_space_group_name_Hall     '-P2n 2ab'
loop_
    _symmetry_equiv_pos_as_xyz
    'x, y, z'
    '-x+1/2, -y+1/2, z+1/2'
    '-x, y, -z+1/2'
    'x+1/2, -y+1/2, -z'
    '-x, -y, -z'
    'x-1/2, y-1/2, -z-1/2'
    'x, -y, z-1/2'
    '-x-1/2, y-1/2, z'
_cell_length_a     12.7355(14)
_cell_length_b     8.8506(12)
_cell_length_c     26.334(2)
_cell_angle_alpha     90.00
_cell_angle_beta     90.00
_cell_angle_gamma     90.00
_cell_volume     2968.3(6)
_cell_formula_units_Z     8
_cell_measurement_reflns_used     3944
_cell_measurement_theta_min     2.221
_cell_measurement_theta_max     24.107
_cell_measurement_temperature     298(2)
_exptl_crystal_description     block
_exptl_crystal_colour     colorless
_exptl_crystal_size_max     0.23
_exptl_crystal_size_mid     0.20
_exptl_crystal_size_min     0.19
_exptl_crystal_density_diffrn     1.223
_exptl_crystal_density_meas     ?
_exptl_crystal_density_method     'not measured'
_exptl_crystal_F_000     1152
_exptl_absorpt_coefficient_mu     0.432
_exptl_absorpt_correction_type     multi-scan
_exptl_absorpt_process_details     '(SADABS; Sheldrick, 1996)'
_exptl_absorpt_correction_T_min     0.907
_exptl_absorpt_correction_T_max     0.922
_exptl_special_details
;
;
_diffrn_ambient_temperature     298(2)
_diffrn_radiation_type     MoK\a
_diffrn_radiation_wavelength     0.71073
_diffrn_radiation_source     'fine-focus sealed tube'
_diffrn_radiation_monochromator     graphite
_diffrn_measurement_device_type     'Bruker SMART CCD area-detector'
_diffrn_measurement_method     '\f and \w'
_diffrn_detector_area_resol_mean     ?
_diffrn_reflns_number     14370
_diffrn_reflns_av_R_equivalents     0.0616
_diffrn_reflns_av_sigmaI/netI     0.0367
_diffrn_reflns_theta_min     1.55
_diffrn_reflns_theta_max     25.01
_diffrn_reflns_theta_full     25.01
_diffrn_measured_fraction_theta_max     0.991
_diffrn_measured_fraction_theta_full     0.991
_diffrn_reflns_limit_h_min     -15
_diffrn_reflns_limit_h_max     14
_diffrn_reflns_limit_k_min     -10
_diffrn_reflns_limit_k_max     10
_diffrn_reflns_limit_l_min     -29
_diffrn_reflns_limit_l_max     31
_diffrn_standards_number     0
_diffrn_standards_interval_count     .
_diffrn_standards_interval_time     .
_diffrn_standards_decay_%     ?
_refine_special_details
;
Refinement of <i>F</i>^2^ against ALL reflections. The weighted <i>R</i>-factor
<i>wR</i> and goodness of fit <i>S</i> are based on <i>F</i>^2^, conventional
<i>R</i>-factors <i>R</i> are based on <i>F</i>, with <i>F</i> set to zero for
negative <i>F</i>^2^. The threshold expression of <i>F</i>^2^ >
\s(<i>F</i>^2^) is used only for calculating <i>R</i>-factors(gt) <i>etc</i>.
and is not relevant to the choice of reflections for refinement.
<i>R</i>-factors based on <i>F</i>^2^ are statistically about twice as large
as those based on <i>F</i>, and <i>R</i>- factors based on ALL data will be
even larger.
;
_reflns_number_total     2597
_reflns_number_gt     1986
_reflns_threshold_expression     I>2\s(I)
_refine_ls_structure_factor_coef     Fsqd
_refine_ls_matrix_type     full
_refine_ls_R_factor_all     0.0921
_refine_ls_R_factor_gt     0.0773
_refine_ls_wR_factor_gt     0.2030
_refine_ls_wR_factor_ref     0.2102
_refine_ls_goodness_of_fit_ref     1.084
_refine_ls_restrained_S_all     1.084
_refine_ls_number_reflns     2597
_refine_ls_number_parameters     170
_refine_ls_number_restraints     0
_refine_ls_hydrogen_treatment     constr
_refine_ls_weighting_scheme     calc
_refine_ls_weighting_details
         'calc w=1/[\s^2^(Fo^2^)+(0.0819P)^2^+7.7771P] where P=(Fo^2^+2Fc^2^)/3'
_atom_sites_solution_hydrogens     geom
_atom_sites_solution_primary     direct
_atom_sites_solution_secondary     difmap
_refine_ls_shift/su_max     0.001
_refine_ls_shift/su_mean     0.000
_refine_diff_density_max     0.436
_refine_diff_density_min     -0.330
_refine_ls_extinction_method     none
_refine_ls_extinction_coef     ?
loop_
    _atom_type_symbol
    _atom_type_description
    _atom_type_scat_dispersion_real
    _atom_type_scat_dispersion_imag
    _atom_type_scat_source
    'C' 'C' 0.0033 0.0016
                         'International Tables Vol C Tables 4.2.6.8 and 6.1.1.4'
    'H' 'H' 0.0000 0.0000
                         'International Tables Vol C Tables 4.2.6.8 and 6.1.1.4'
    'N' 'N' 0.0061 0.0033
                         'International Tables Vol C Tables 4.2.6.8 and 6.1.1.4'
    'O' 'O' 0.0106 0.0060
                         'International Tables Vol C Tables 4.2.6.8 and 6.1.1.4'
    'Cl' 'Cl' 0.1484 0.1585
                         'International Tables Vol C Tables 4.2.6.8 and 6.1.1.4'
_computing_data_collection     'SMART (Bruker, 1998)'
_computing_cell_refinement     'SAINT (Bruker, 1999)'
_computing_data_reduction
                            'SAINT (Bruker, 1999) and SHELXTL (Sheldrick, 2008)'
_computing_structure_solution     'SHELXS97 (Sheldrick, 2008)'
_computing_structure_refinement     'SHELXL97 (Sheldrick, 2008)'
_computing_molecular_graphics     'SHELXTL (Sheldrick, 2008)'
_computing_publication_material     'SHELXTL (Sheldrick, 2008)'
loop_
    _atom_site_type_symbol
    _atom_site_label
    _atom_site_fract_x
    _atom_site_fract_y
    _atom_site_fract_z
    _atom_site_U_iso_or_equiv
    _atom_site_adp_type
    _atom_site_calc_flag
    _atom_site_refinement_flags
    _atom_site_occupancy
    _atom_site_disorder_assembly
    _atom_site_disorder_group
    Cl Cl1 0.67028(9) 0.08761(14) 0.52171(5) 0.0516(4) Uani d . 1 . .
    Cl Cl2 0.18814(10) 0.22720(17) 0.63480(6) 0.0636(5) Uani d . 1 . .
    N N1 0.3711(3) 0.1103(5) 0.57222(17) 0.0528(11) Uani d . 1 . .
    H H1A 0.3640 0.0382 0.5484 0.063 Uiso calc R 1 . .
    H H1B 0.3090 0.1220 0.5881 0.063 Uiso calc R 1 . .
    N N2 0.5131(3) 0.5960(4) 0.59228(17) 0.0543(11) Uani d . 1 A .
    H H2 0.4590 0.6173 0.6105 0.065 Uiso calc R 1 . .
    N N3 0.6142(3) 0.4217(5) 0.55190(18) 0.0573(12) Uani d . 1 A .
    H H3A 0.6593 0.4897 0.5437 0.069 Uiso calc R 1 . .
    H H3B 0.6239 0.3293 0.5429 0.069 Uiso calc R 1 . .
    N N4 0.559(2) 0.2442(19) 0.6611(11) 0.065(4) Uani d P 0.840(8) A 1
    N N4' 0.570(12) 0.212(14) 0.657(6) 0.065(4) Uani d P 0.160(8) A 2
    O O1 0.5835(3) 0.7083(4) 0.57752(15) 0.0579(10) Uani d . 1 . .
    O O2 0.5905(4) 0.1079(6) 0.6834(2) 0.0762(17) Uani d P 0.840(8) A 1
    O O2' 0.581(2) 0.352(3) 0.6806(10) 0.071(8) Uani d P 0.160(8) A 2
    C C1 0.4045(4) 0.2533(6) 0.5489(2) 0.0503(12) Uani d . 1 . .
    H H1C 0.3451 0.3066 0.5343 0.060 Uiso calc R 1 . .
    H H1D 0.4564 0.2359 0.5226 0.060 Uiso calc R 1 . .
    C C2 0.4513(4) 0.3417(5) 0.59299(19) 0.0446(11) Uani d . 1 A .
    H H2A 0.3944 0.3920 0.6115 0.053 Uiso calc R 1 . .
    C C3 0.4953(4) 0.2171(5) 0.62580(18) 0.0454(11) Uani d . 1 . .
    C C4 0.4533(4) 0.0679(6) 0.6089(2) 0.0545(13) Uani d . 1 A .
    H H4A 0.5075 0.0076 0.5929 0.065 Uiso calc R 1 . .
    H H4B 0.4240 0.0119 0.6372 0.065 Uiso calc R 1 . .
    C C5 0.5316(4) 0.4584(5) 0.57781(19) 0.0443(11) Uani d . 1 . .
    C C6 0.6473(6) 0.7496(7) 0.6196(3) 0.0761(18) Uani d . 1 . .
    H H6A 0.6036 0.7852 0.6468 0.091 Uiso calc R 1 . .
    H H6B 0.6949 0.8283 0.6096 0.091 Uiso calc R 1 . .
    H H6C 0.6866 0.6633 0.6309 0.091 Uiso calc R 1 . .
    C C7 0.6511(8) 0.1432(11) 0.7286(3) 0.089(3) Uani d P 0.840(8) A 1
    H H7A 0.6104 0.2054 0.7517 0.106 Uiso calc PR 0.840(8) A 1
    H H7B 0.7149 0.1970 0.7197 0.106 Uiso calc PR 0.840(8) A 1
    C C8 0.6770(12) -0.0062(15) 0.7528(5) 0.142(5) Uani d P 0.840(8) A 1
    H H8A 0.6131 -0.0580 0.7613 0.171 Uiso calc PR 0.840(8) A 1
    H H8B 0.7174 0.0105 0.7830 0.171 Uiso calc PR 0.840(8) A 1
    H H8C 0.7169 -0.0665 0.7294 0.171 Uiso calc PR 0.840(8) A 1
    C C7' 0.648(4) 0.337(6) 0.7247(18) 0.089(3) Uani d P 0.160(8) A 2
    H H7'1 0.6934 0.2488 0.7214 0.106 Uiso calc PR 0.160(8) A 2
    H H7'2 0.6072 0.3274 0.7555 0.106 Uiso calc PR 0.160(8) A 2
    C C8' 0.713(6) 0.482(7) 0.725(2) 0.12(2) Uani d P 0.160(8) A 2
    H H8'1 0.7592 0.4822 0.7541 0.148 Uiso calc PR 0.160(8) A 2
    H H8'2 0.6673 0.5680 0.7270 0.148 Uiso calc PR 0.160(8) A 2
    H H8'3 0.7545 0.4884 0.6947 0.148 Uiso calc PR 0.160(8) A 2
loop_
    _atom_site_aniso_label
    _atom_site_aniso_U_11
    _atom_site_aniso_U_22
    _atom_site_aniso_U_33
    _atom_site_aniso_U_12
    _atom_site_aniso_U_13
    _atom_site_aniso_U_23
    Cl1 0.0413(7) 0.0468(7) 0.0667(8) 0.0032(5) -0.0018(6) -0.0150(6)
    Cl2 0.0396(7) 0.0652(9) 0.0862(10) -0.0009(6) 0.0023(6) -0.0207(8)
    N1 0.040(2) 0.053(3) 0.065(3) -0.010(2) 0.003(2) -0.020(2)
    N2 0.049(2) 0.039(2) 0.074(3) -0.002(2) 0.011(2) -0.006(2)
    N3 0.044(2) 0.038(2) 0.090(3) -0.0026(19) 0.018(2) -0.007(2)
    N4 0.067(7) 0.060(11) 0.068(6) -0.008(7) -0.015(5) 0.001(8)
    N4' 0.067(7) 0.060(11) 0.068(6) -0.008(7) -0.015(5) 0.001(8)
    O1 0.058(2) 0.0403(19) 0.076(3) -0.0096(17) 0.011(2) 0.0023(18)
    O2 0.086(4) 0.065(3) 0.077(3) -0.009(3) -0.027(3) 0.008(3)
    O2' 0.078(18) 0.065(18) 0.072(17) -0.006(14) -0.016(14) -0.016(15)
    C1 0.035(2) 0.059(3) 0.057(3) 0.002(2) -0.005(2) -0.004(2)
    C2 0.036(2) 0.040(3) 0.058(3) -0.001(2) 0.005(2) -0.002(2)
    C3 0.040(3) 0.049(3) 0.047(3) -0.009(2) -0.004(2) 0.000(2)
    C4 0.049(3) 0.046(3) 0.068(3) -0.004(2) 0.000(3) -0.002(3)
    C5 0.036(2) 0.041(3) 0.056(3) 0.004(2) -0.001(2) -0.004(2)
    C6 0.070(4) 0.065(4) 0.093(5) -0.016(3) 0.007(4) -0.014(3)
    C7 0.094(6) 0.090(6) 0.082(5) 0.004(5) -0.034(5) 0.001(5)
    C8 0.177(14) 0.139(10) 0.110(9) 0.045(9) -0.059(9) 0.010(8)
    C7' 0.094(6) 0.090(6) 0.082(5) 0.004(5) -0.034(5) 0.001(5)
    C8' 0.14(5) 0.13(5) 0.10(4) 0.01(4) -0.02(4) -0.03(4)
_geom_special_details
;
All e.s.d.'s (except the e.s.d. in the dihedral angle between two l.s. planes)
are estimated using the full covariance matrix. The cell e.s.d.'s are taken
into account individually in the estimation of e.s.d.'s in distances, angles
and torsion angles; correlations between e.s.d.'s in cell parameters are only
used when they are defined by crystal symmetry. An approximate (isotropic)
treatment of cell e.s.d.'s is used for estimating e.s.d.'s involving l.s.
planes.
;
loop_
    _geom_bond_atom_site_label_1
    _geom_bond_atom_site_label_2
    _geom_bond_site_symmetry_2
    _geom_bond_distance
    _geom_bond_publ_flag
    N1 C1 . 1.470(7) ?
    N1 C4 . 1.473(7) ?
    N1 H1A . 0.9000 ?
    N1 H1B . 0.9000 ?
    N2 C5 . 1.297(6) ?
    N2 O1 . 1.393(5) ?
    N2 H2 . 0.8600 ?
    N3 C5 . 1.296(6) ?
    N3 H3A . 0.8600 ?
    N3 H3B . 0.8600 ?
    N4 C3 . 1.26(3) ?
    N4 O2 . 1.40(2) ?
    N4' C3 . 1.26(16) ?
    N4' O2' . 1.39(12) ?
    O1 C6 . 1.423(8) ?
    O2 C7 . 1.454(9) ?
    O2' C7' . 1.45(5) ?
    C1 C2 . 1.521(7) ?
    C1 H1C . 0.9700 ?
    C1 H1D . 0.9700 ?
    C2 C5 . 1.507(7) ?
    C2 C3 . 1.509(7) ?
    C2 H2A . 0.9800 ?
    C3 C4 . 1.493(7) ?
    C4 H4A . 0.9700 ?
    C4 H4B . 0.9700 ?
    C6 H6A . 0.9600 ?
    C6 H6B . 0.9600 ?
    C6 H6C . 0.9600 ?
    C7 C8 . 1.504(14) ?
    C7 H7A . 0.9700 ?
    C7 H7B . 0.9700 ?
    C8 H8A . 0.9600 ?
    C8 H8B . 0.9600 ?
    C8 H8C . 0.9600 ?
    C7' C8' . 1.53(8) ?
    C7' H7'1 . 0.9700 ?
    C7' H7'2 . 0.9700 ?
    C8' H8'1 . 0.9600 ?
    C8' H8'2 . 0.9600 ?
    C8' H8'3 . 0.9600 ?
loop_
    _geom_angle_atom_site_label_1
    _geom_angle_atom_site_label_2
    _geom_angle_atom_site_label_3
    _geom_angle_site_symmetry_1
    _geom_angle_site_symmetry_3
    _geom_angle
    _geom_angle_publ_flag
    C1 N1 C4 . . 106.7(4) ?
    C1 N1 H1A . . 110.4 ?
    C4 N1 H1A . . 110.4 ?
    C1 N1 H1B . . 110.4 ?
    C4 N1 H1B . . 110.4 ?
    H1A N1 H1B . . 108.6 ?
    C5 N2 O1 . . 118.1(4) ?
    C5 N2 H2 . . 120.9 ?
    O1 N2 H2 . . 120.9 ?
    C5 N3 H3A . . 120.0 ?
    C5 N3 H3B . . 120.0 ?
    H3A N3 H3B . . 120.0 ?
    C3 N4 O2 . . 109.2(14) ?
    C3 N4' O2' . . 109(9) ?
    N2 O1 C6 . . 109.5(4) ?
    N4 O2 C7 . . 108.0(11) ?
    N4' O2' C7' . . 109(7) ?
    N1 C1 C2 . . 103.8(4) ?
    N1 C1 H1C . . 111.0 ?
    C2 C1 H1C . . 111.0 ?
    N1 C1 H1D . . 111.0 ?
    C2 C1 H1D . . 111.0 ?
    H1C C1 H1D . . 109.0 ?
    C5 C2 C3 . . 113.7(4) ?
    C5 C2 C1 . . 114.6(4) ?
    C3 C2 C1 . . 101.9(4) ?
    C5 C2 H2A . . 108.8 ?
    C3 C2 H2A . . 108.8 ?
    C1 C2 H2A . . 108.8 ?
    N4 C3 C4 . . 128.4(10) ?
    N4' C3 C4 . . 116(6) ?
    N4 C3 C2 . . 121.6(10) ?
    N4' C3 C2 . . 133(7) ?
    C4 C3 C2 . . 110.0(4) ?
    N1 C4 C3 . . 103.0(4) ?
    N1 C4 H4A . . 111.2 ?
    C3 C4 H4A . . 111.2 ?
    N1 C4 H4B . . 111.2 ?
    C3 C4 H4B . . 111.2 ?
    H4A C4 H4B . . 109.1 ?
    N3 C5 N2 . . 122.5(5) ?
    N3 C5 C2 . . 121.2(4) ?
    N2 C5 C2 . . 116.3(4) ?
    O1 C6 H6A . . 109.5 ?
    O1 C6 H6B . . 109.5 ?
    H6A C6 H6B . . 109.5 ?
    O1 C6 H6C . . 109.5 ?
    H6A C6 H6C . . 109.5 ?
    H6B C6 H6C . . 109.5 ?
    O2 C7 C8 . . 105.9(8) ?
    O2 C7 H7A . . 110.6 ?
    C8 C7 H7A . . 110.6 ?
    O2 C7 H7B . . 110.6 ?
    C8 C7 H7B . . 110.6 ?
    H7A C7 H7B . . 108.7 ?
    C7 C8 H8A . . 109.5 ?
    C7 C8 H8B . . 109.5 ?
    H8A C8 H8B . . 109.5 ?
    C7 C8 H8C . . 109.5 ?
    H8A C8 H8C . . 109.5 ?
    H8B C8 H8C . . 109.5 ?
    O2' C7' C8' . . 104(4) ?
    O2' C7' H7'1 . . 110.9 ?
    C8' C7' H7'1 . . 110.9 ?
    O2' C7' H7'2 . . 110.9 ?
    C8' C7' H7'2 . . 110.9 ?
    H7'1 C7' H7'2 . . 108.9 ?
    C7' C8' H8'1 . . 109.5 ?
    C7' C8' H8'2 . . 109.5 ?
    H8'1 C8' H8'2 . . 109.5 ?
    C7' C8' H8'3 . . 109.5 ?
    H8'1 C8' H8'3 . . 109.5 ?
    H8'2 C8' H8'3 . . 109.5 ?
loop_
    _geom_torsion_atom_site_label_1
    _geom_torsion_atom_site_label_2
    _geom_torsion_atom_site_label_3
    _geom_torsion_atom_site_label_4
    _geom_torsion_site_symmetry_1
    _geom_torsion_site_symmetry_2
    _geom_torsion_site_symmetry_3
    _geom_torsion_site_symmetry_4
    _geom_torsion
    _geom_torsion_publ_flag
    C5 N2 O1 C6 . . . . -104.6(6) ?
    C3 N4 O2 C7 . . . . -171.4(14) ?
    C3 N4' O2' C7' . . . . 167(9) ?
    C4 N1 C1 C2 . . . . -39.6(5) ?
    N1 C1 C2 C5 . . . . 154.7(4) ?
    N1 C1 C2 C3 . . . . 31.5(5) ?
    O2 N4 C3 C4 . . . . 1(3) ?
    O2 N4 C3 C2 . . . . -177.3(9) ?
    O2' N4' C3 N4 . . . .  -1E1(3)
                                  ?
    O2' N4' C3 C4 . . . . -163(7) ?
    O2' N4' C3 C2 . . . . 31(17) ?
    C5 C2 C3 N4 . . . . 41.6(15) ?
    C1 C2 C3 N4 . . . . 165.4(14) ?
    C5 C2 C3 N4' . . . . 29(9) ?
    C1 C2 C3 N4' . . . . 153(9) ?
    C5 C2 C3 C4 . . . . -137.4(4) ?
    C1 C2 C3 C4 . . . . -13.5(5) ?
    C1 N1 C4 C3 . . . . 30.2(5) ?
    N4 C3 C4 N1 . . . . 171.6(16) ?
    N4' C3 C4 N1 . . . . -179(8) ?
    C2 C3 C4 N1 . . . . -9.5(5) ?
    O1 N2 C5 N3 . . . . 2.4(8) ?
    O1 N2 C5 C2 . . . . -177.8(4) ?
    C3 C2 C5 N3 . . . . 60.0(6) ?
    C1 C2 C5 N3 . . . . -56.7(6) ?
    C3 C2 C5 N2 . . . . -119.7(5) ?
    C1 C2 C5 N2 . . . . 123.6(5) ?
    N4 O2 C7 C8 . . . . 176.7(14) ?
    N4' O2' C7' C8' . . . . 143(8) ?
loop_
    _geom_hbond_atom_site_label_D
    _geom_hbond_atom_site_label_H
    _geom_hbond_atom_site_label_A
    _geom_hbond_site_symmetry_A
    _geom_hbond_distance_DH
    _geom_hbond_distance_HA
    _geom_hbond_distance_DA
    _geom_hbond_angle_DHA
    N3 H3B Cl1 . 0.86 2.29 3.144(4) 173.2
    N3 H3A Cl1 8_765 0.86 2.41 3.213(4) 156.2
    N2 H2 Cl2 8_665 0.86 2.21 3.029(4) 159.8
    N1 H1B Cl2 . 0.90 2.18 3.035(4) 158.7
    N1 H1A Cl1 5_656 0.90 2.20 3.076(4) 164.7
