# Supplementary material for: 4-Ethoxy­imino-N′-methoxy­pyrrolidin-1-ium-3-carboximidamidium dichloride
Source: Acta Crystallogr Sect E Struct Rep Online. 2009 Feb 21;65(Pt 3):o580. doi: 10.1107/S1600536809004772 (PMC2968450; doi:10.1107/S1600536809004772)
Supplement: Supplementary file 2 [file e-65-0o580-Isup2.hkl]

# 
# h,k,l, Fc-squared, Fo-squared, sigma(Fo-squared) and status flag 
# 
data_I
_shelx_title ' 081215d in Pbcn' 
_shelx_refln_list_code          4 
_shelx_F_calc_maximum      216.41 
_exptl_crystal_F_000      1152.00 
_reflns_d_resolution_high  0.8406 
 
loop_ 
 _symmetry_equiv_pos_as_xyz 
 'x, y, z' 
 '-x+1/2, -y+1/2, z+1/2' 
 '-x, y, -z+1/2' 
 'x+1/2, -y+1/2, -z' 
 '-x, -y, -z' 
 'x-1/2, y-1/2, -z-1/2' 
 'x, -y, z-1/2' 
 '-x-1/2, y-1/2, z' 
 
_cell_length_a    12.7355 
_cell_length_b     8.8506 
_cell_length_c    26.3341 
_cell_angle_alpha  90.000 
_cell_angle_beta   90.000 
_cell_angle_gamma  90.000 
 
_shelx_F_squared_multiplier     1.000 
 
loop_ 
 _refln_index_h 
 _refln_index_k 
 _refln_index_l 
 _refln_F_squared_calc 
 _refln_F_squared_meas 
 _refln_F_squared_sigma 
 _refln_observed_status 
   2   0   0     8536.27     9225.54    158.36 o 
   4   0   0    19778.17    21068.16    151.24 o 
   6   0   0    11494.79    14711.77    158.91 o 
   8   0   0     5706.39     5104.84    110.14 o 
  10   0   0      519.85      499.81     41.60 o 
  12   0   0      552.44      418.65     60.28 o 
  14   0   0     1027.52      987.98     80.55 o 
   1   1   0     1047.87     1552.81     37.56 o 
   3   1   0    28282.80    24416.02    440.12 o 
   5   1   0      173.84      249.64     40.76 o 
   7   1   0      259.74      143.45     12.39 o 
   9   1   0     2238.66     2242.79     38.67 o 
  11   1   0      133.80      154.66     28.70 o 
  13   1   0      222.51      213.86     31.16 o 
  15   1   0       53.94       77.26     41.65 o 
   0   2   0    16115.46    18305.94    211.24 o 
   2   2   0        0.81        4.86      5.95 o 
   4   2   0      458.36      376.25     15.18 o 
   6   2   0      447.13      383.76     16.88 o 
   8   2   0     2452.45     2615.44     46.88 o 
  10   2   0     1443.79     1478.75     50.06 o 
  12   2   0       83.58       93.15     39.45 o 
  14   2   0       44.49       35.90     43.84 o 
   1   3   0      864.44     1096.02     21.86 o 
   3   3   0      136.25      169.02     33.76 o 
   5   3   0      104.03      133.29     14.12 o 
   7   3   0     1548.12     1598.60     63.17 o 
   9   3   0      309.49      266.54     20.74 o 
  11   3   0       97.41       39.08     21.89 o 
  13   3   0       82.19       73.04     27.45 o 
   0   4   0      580.53      409.01     37.81 o 
   2   4   0      136.20      139.29     20.56 o 
   4   4   0     1025.03      908.53     23.41 o 
   6   4   0       79.10       59.64     14.51 o 
   8   4   0     1149.12      913.86     37.03 o 
  10   4   0      652.20      763.88     43.00 o 
  12   4   0        0.84        3.44     24.16 o 
  14   4   0        0.06       20.36     30.20 o 
   1   5   0     2252.26     1853.26     60.95 o 
   3   5   0    12271.86    11537.29    109.63 o 
   5   5   0       54.67       50.63     14.06 o 
   7   5   0      605.16      479.33     26.61 o 
   9   5   0     2685.69     2649.74    177.54 o 
  11   5   0      352.83      308.69     33.53 o 
  13   5   0      105.83       82.38     29.32 o 
   0   6   0    18184.15    17373.12    168.50 o 
   2   6   0       51.06       36.74     15.14 o 
   4   6   0     1116.15     1086.68     36.20 o 
   6   6   0     1725.45     1911.58     64.25 o 
   8   6   0      286.50      254.73     23.89 o 
  10   6   0      183.31      189.38     30.88 o 
  12   6   0      291.57      314.97     45.48 o 
   1   7   0        0.52       22.57     18.32 o 
   3   7   0      302.93      224.31     21.61 o 
   5   7   0       83.54      144.15     21.61 o 
   7   7   0      162.84      150.71     21.02 o 
   9   7   0      405.55      379.07     39.93 o 
  11   7   0       88.34       93.77     30.80 o 
   0   8   0       45.37      157.81     39.45 o 
   2   8   0       72.16       64.95     21.06 o 
   4   8   0       33.75       11.54     17.94 o 
   6   8   0        0.02        3.93     19.05 o 
   8   8   0        4.44        6.35     19.52 o 
   1   9   0       55.48       55.45     23.38 o 
   3   9   0       51.71       44.33     21.70 o 
   5   9   0      105.86       62.60     20.69 o 
   7   9   0       98.81       85.60     23.09 o 
   0  10   0      129.79      122.74     37.81 o 
   2  10   0       34.31       14.89     23.48 o 
   4  10   0       37.40       32.53     22.18 o 
   1   1   1     8766.32     7259.16     50.96 o 
   2   1   1      130.61      165.95      9.86 o 
   3   1   1     7821.02    11171.41    335.08 o 
   4   1   1    20082.30    22705.92    331.54 o 
   5   1   1     5244.17     5229.81    136.74 o 
   6   1   1     1665.32     1572.40     25.32 o 
   7   1   1      115.55      129.66      9.63 o 
   8   1   1      343.32      308.21     15.56 o 
  10   1   1     1428.98     1501.04     29.89 o 
  11   1   1      700.08      633.50     40.84 o 
  12   1   1      532.22      535.74     32.94 o 
  13   1   1      237.06      225.64     23.55 o 
  14   1   1       77.21       23.34     27.38 o 
  15   1   1       27.29       34.63     35.89 o 
   0   2   1    19575.22    16899.68    173.53 o 
   1   2   1     1231.41     1261.69     20.76 o 
   2   2   1      117.91       58.81      7.30 o 
   3   2   1       72.21      108.59      5.57 o 
   4   2   1      239.55      197.50      6.81 o 
   5   2   1       79.60       45.22      6.14 o 
   6   2   1      535.42      521.96     20.53 o 
   7   2   1     3006.38     2863.85     35.75 o 
   8   2   1       39.56       89.70     13.71 o 
   9   2   1      433.98      382.72     14.14 o 
  10   2   1      145.36      112.16     12.28 o 
  11   2   1     1300.68     1268.97     55.83 o 
  12   2   1      122.29      116.19     22.70 o 
  13   2   1      710.54      721.67     45.59 o 
  14   2   1        2.06       14.18     17.84 o 
   1   3   1     3411.64     2945.65     31.88 o 
   2   3   1     9336.45     9021.27    141.48 o 
   3   3   1    13946.00    13986.00    231.84 o 
   4   3   1       19.91       21.12      5.05 o 
   5   3   1        0.48       12.00      6.30 o 
   6   3   1     2150.15     1967.56     26.66 o 
   7   3   1      229.24      203.19     13.26 o 
   8   3   1       59.35       45.65      8.24 o 
   9   3   1      366.16      310.24     16.41 o 
  10   3   1      638.76      568.98     21.89 o 
  11   3   1      102.54       78.43     17.01 o 
  12   3   1       12.60       19.82     16.01 o 
  13   3   1      399.71      331.40     29.83 o 
  14   3   1     1026.49      882.15     40.30 o 
   0   4   1      763.13      511.24     18.46 o 
   1   4   1      709.05      572.76     19.73 o 
   2   4   1      581.53      336.25     10.74 o 
   3   4   1     6314.52     6535.03    100.51 o 
   4   4   1        4.77        3.64      6.29 o 
   5   4   1     4149.61     4189.51     63.71 o 
   6   4   1      120.55      147.15     10.51 o 
   7   4   1     2360.82     2237.94     41.24 o 
   8   4   1       55.04       68.79     11.25 o 
   9   4   1      335.40      312.21     16.57 o 
  10   4   1      330.98      263.89     18.62 o 
  11   4   1      235.34      232.16     21.71 o 
  12   4   1       16.59       20.34     17.75 o 
  13   4   1      423.44      419.32     34.81 o 
  14   4   1        0.63       11.09     20.93 o 
   1   5   1        5.55       59.59     21.01 o 
   2   5   1     1139.39     1067.40     30.01 o 
   3   5   1     2734.73     2897.27     44.20 o 
   4   5   1     1330.52     1118.88     23.49 o 
   5   5   1      176.62      157.48     12.50 o 
   6   5   1      613.68      582.54     27.09 o 
   7   5   1        0.22       21.00     10.02 o 
   8   5   1      421.03      375.98     17.43 o 
   9   5   1       78.36      265.08     24.36 o 
  10   5   1       64.50       83.71     17.45 o 
  11   5   1       60.19       67.22     17.25 o 
  12   5   1       99.72       94.25     20.54 o 
  13   5   1       16.71       25.24     19.79 o 
   1   6   1      273.15      223.74     14.86 o 
   2   6   1       54.24       76.04     10.13 o 
   3   6   1      161.94      198.24     16.93 o 
   4   6   1      125.54      161.41     15.60 o 
   5   6   1       14.55        6.37     10.17 o 
   6   6   1       36.49      176.16     14.81 o 
   7   6   1     1279.95     1211.59     41.95 o 
   8   6   1      431.12      458.17     22.45 o 
   9   6   1        0.12        9.77     12.74 o 
  10   6   1      115.88       74.50     18.65 o 
  11   6   1      121.71      145.28     20.60 o 
  12   6   1       17.26       54.12     18.26 o 
   1   7   1        0.07       15.70     11.13 o 
   2   7   1      315.89      275.03     16.42 o 
   3   7   1        4.61       23.10     11.81 o 
   4   7   1      728.52      766.13     26.56 o 
   5   7   1      676.80      729.53     23.28 o 
   6   7   1      206.19      207.08     16.66 o 
   7   7   1       21.92       59.48     13.03 o 
   8   7   1        9.12       15.81     12.43 o 
   9   7   1       20.62       76.60     16.71 o 
  10   7   1      701.35      757.76     36.88 o 
  11   7   1        0.09        6.32     17.73 o 
   0   8   1     2189.54     2142.62     69.36 o 
   1   8   1      131.51      160.12     15.73 o 
   2   8   1       74.62       79.13     13.47 o 
   3   8   1       28.60       34.64     12.99 o 
   4   8   1       43.91       45.10     12.73 o 
   5   8   1       35.35       38.27     13.89 o 
   6   8   1      112.88       92.19     15.02 o 
   7   8   1      217.05      277.88     18.94 o 
   8   8   1      155.49      128.51     19.34 o 
   9   8   1        1.21        3.61     18.52 o 
   1   9   1       15.42       10.46     15.29 o 
   2   9   1      392.65      304.15     22.71 o 
   3   9   1      126.80      161.10     16.84 o 
   4   9   1      452.82      428.02     23.55 o 
   5   9   1        7.58        7.56     13.41 o 
   6   9   1      130.73      136.29     16.89 o 
   7   9   1       15.53       26.29     15.61 o 
   0  10   1      152.98      112.34     30.93 o 
   1  10   1      183.15      164.93     21.81 o 
   2  10   1        8.72       14.31     17.39 o 
   3  10   1       70.94       57.89     14.97 o 
   4  10   1        3.22       18.18     15.58 o 
   0   0   2    35789.99    34549.20    168.77 o 
   1   0   2       88.29      248.86      7.03 o 
   2   0   2     3541.74     2993.98     12.48 o 
   3   0   2    10541.18    11931.62    280.84 o 
   4   0   2     3749.93     4377.22    322.48 o 
   5   0   2      231.87      221.33     18.04 o 
   6   0   2     2515.81     2839.37     71.92 o 
   7   0   2     2631.93     3001.03     59.48 o 
   8   0   2        0.19        7.12      8.81 o 
   9   0   2      846.09      996.55     26.95 o 
  10   0   2       19.77       26.30     30.69 o 
  11   0   2      519.32      505.62     27.41 o 
  12   0   2      340.29      485.59     36.80 o 
  13   0   2      123.86      154.98     47.95 o 
  14   0   2      458.52      431.10     43.10 o 
  15   0   2      713.95      671.98     60.28 o 
   1   1   2     3593.96     3370.65    117.75 o 
   2   1   2     1454.45     1456.95     78.13 o 
   3   1   2     5000.00     7234.21    247.45 o 
   4   1   2     3448.14     4273.25    145.86 o 
   5   1   2     2235.33     2179.99     64.12 o 
   6   1   2        8.98       31.77     12.82 o 
   7   1   2      356.83      501.36     13.62 o 
   8   1   2      181.02      243.43     13.53 o 
   9   1   2     1764.11     1505.99     24.67 o 
  10   1   2     1387.05     1281.06     31.99 o 
  11   1   2      190.20      228.52     16.81 o 
  12   1   2        8.95       18.87     15.60 o 
  13   1   2       47.38       19.19     19.69 o 
  14   1   2        2.41       11.16     21.90 o 
  15   1   2       61.14       71.54     29.61 o 
   1   2   2     3295.39     3927.41     69.47 o 
   2   2   2       10.62       10.79      5.71 o 
   3   2   2     5650.81     5863.10     80.19 o 
   4   2   2        5.21        0.81      5.72 o 
   5   2   2      914.53      882.21     14.81 o 
   6   2   2     3150.31     3829.19     64.49 o 
   7   2   2     3462.94     4140.14     53.79 o 
   8   2   2       44.92       33.67      8.07 o 
   9   2   2      697.00      677.89     17.86 o 
  10   2   2      163.90      114.63     11.73 o 
  11   2   2     1116.66     1252.14     55.84 o 
  12   2   2        0.06       24.19     18.13 o 
  13   2   2      565.52      549.45     44.37 o 
  14   2   2       89.61       41.98     19.93 o 
   1   3   2      380.03      630.91     78.29 o 
   2   3   2     1582.59     1939.94    106.11 o 
   4   3   2       11.90      130.23     24.21 o 
   5   3   2      728.89      785.89     17.16 o 
   6   3   2     2175.86     2053.77     39.87 o 
   7   3   2       94.75       94.42      8.13 o 
   8   3   2      244.99      250.02     10.88 o 
   9   3   2        0.94       82.29     14.39 o 
  10   3   2       31.93      168.26     29.09 o 
  11   3   2        0.35        6.08     11.60 o 
  12   3   2       71.13      106.50     18.60 o 
  13   3   2       44.43       81.44     23.64 o 
  14   3   2      128.49      116.53     24.77 o 
   0   4   2     2023.14     1721.14     43.02 o 
   1   4   2     1340.66     1016.78     21.39 o 
   2   4   2     1441.02     1309.84     23.82 o 
   3   4   2     2006.96     2255.64     24.09 o 
   4   4   2        3.14        7.21      6.34 o 
   5   4   2      744.86      892.30     28.61 o 
   6   4   2     2420.14     2486.61     31.03 o 
   7   4   2      485.48      596.06     20.54 o 
   8   4   2      143.87      106.57     12.67 o 
   9   4   2     1548.50     1389.69     38.18 o 
  10   4   2       65.10      105.16     16.14 o 
  11   4   2      311.34      372.70     24.87 o 
  12   4   2        3.78        7.23     19.30 o 
  13   4   2      604.49      605.00     51.67 o 
   1   5   2      683.80      653.57     21.91 o 
   2   5   2      196.87      206.10     23.26 o 
   3   5   2     2940.04     3023.12     55.45 o 
   4   5   2      622.41      489.99     18.98 o 
   5   5   2      383.04      344.03     15.91 o 
   6   5   2      236.42      233.96     14.21 o 
   7   5   2       39.85       51.65     10.96 o 
   8   5   2       71.38      113.70     17.48 o 
   9   5   2     1237.73     1193.99     42.68 o 
  10   5   2      150.77      151.35     16.82 o 
  11   5   2       91.06       84.87     17.54 o 
  12   5   2      102.09       83.55     20.36 o 
  13   5   2       30.72       26.68     19.16 o 
   0   6   2     4989.52     4252.38    132.68 o 
   1   6   2        8.31        6.72      9.13 o 
   2   6   2      494.46      435.19     18.41 o 
   3   6   2      592.27      557.50     19.49 o 
   4   6   2      979.57      917.18     24.14 o 
   5   6   2       23.38       23.61     10.51 o 
   6   6   2     1171.64      971.26     26.58 o 
   7   6   2        3.61       36.79     11.38 o 
   8   6   2       18.34       58.37     12.22 o 
   9   6   2      324.32      251.71     19.44 o 
  10   6   2        1.94       10.97     16.27 o 
  11   6   2      111.15      125.14     18.95 o 
  12   6   2      269.11      274.49     26.95 o 
   1   7   2        2.27        6.87     11.01 o 
   2   7   2        6.71       10.26     10.20 o 
   3   7   2      784.25      852.28     24.15 o 
   4   7   2     2612.71     2627.61     52.52 o 
   5   7   2      792.05      855.39     27.34 o 
   6   7   2        9.30       19.81     11.53 o 
   7   7   2       64.29       55.56     13.55 o 
   8   7   2        3.26       27.91     14.97 o 
   9   7   2      613.21      642.32     39.77 o 
  10   7   2      277.50      278.54     24.27 o 
  11   7   2       24.10       36.10     19.01 o 
   0   8   2      349.45      669.84     78.91 o 
   1   8   2      165.01      217.13     19.14 o 
   2   8   2        0.74        5.07     11.41 o 
   3   8   2        3.89        6.26     11.81 o 
   4   8   2       20.98       19.09     13.45 o 
   5   8   2      131.19      160.39     16.25 o 
   6   8   2       14.37       61.21     13.59 o 
   7   8   2        5.59       74.74     16.93 o 
   8   8   2       28.21       36.75     16.63 o 
   9   8   2       43.25       35.31     18.92 o 
   1   9   2        2.52        5.37     14.45 o 
   2   9   2       62.75      162.89     17.37 o 
   3   9   2       78.94      171.52     17.52 o 
   4   9   2      163.45      238.07     19.32 o 
   5   9   2       41.70       32.93     14.99 o 
   6   9   2       90.24       72.97     16.25 o 
   7   9   2       21.03        9.96     16.82 o 
   0  10   2      162.57      110.01     28.24 o 
   1  10   2       24.20       48.29     17.43 o 
   2  10   2       46.61       36.88     15.38 o 
   3  10   2       32.91       18.40     14.16 o 
   4  10   2       38.92       32.11     16.24 o 
   1   1   3      386.63      510.38     14.54 o 
   2   1   3     5102.24     5428.94    184.62 o 
   3   1   3     5261.25     6560.30    177.62 o 
   4   1   3      585.27     1070.78     72.77 o 
   5   1   3     1288.60     1991.26     84.53 o 
   6   1   3     2108.43     2233.48     40.49 o 
   7   1   3      609.16      868.74     16.36 o 
   8   1   3     1718.31     1715.49     53.32 o 
  10   1   3      398.73      513.56     31.21 o 
  11   1   3      602.43      674.76     24.18 o 
  12   1   3      283.59      315.60     17.76 o 
  13   1   3        1.45        4.64     19.77 o 
  14   1   3      320.69      366.55     34.37 o 
  15   1   3       72.73       90.30     32.64 o 
   0   2   3     7552.64     6734.32    120.43 o 
   1   2   3     3069.93     3148.19     26.93 o 
   2   2   3        7.61       10.21      5.15 o 
   3   2   3     3696.04     3257.72     28.73 o 
   4   2   3      189.05      235.73     10.12 o 
   5   2   3     1820.07     1829.75     37.77 o 
   6   2   3     2279.14     2245.27     57.87 o 
   7   2   3     5584.74     5128.13     95.31 o 
   8   2   3        5.47       37.13      9.15 o 
   9   2   3      274.26      235.57     12.62 o 
  10   2   3      108.10      124.48     11.20 o 
  11   2   3      408.69      412.62     21.70 o 
  12   2   3      298.22      282.91     21.62 o 
  13   2   3      345.85      360.30     38.05 o 
  14   2   3        9.02       10.38     24.18 o 
   1   3   3     7087.90     6924.27     72.10 o 
   2   3   3    14993.82    14764.33    200.76 o 
   3   3   3    16739.71    14879.42    223.22 o 
   4   3   3     5415.38     4577.80     72.72 o 
   5   3   3       18.57       16.96      6.24 o 
   6   3   3     3528.46     3318.57     40.25 o 
   7   3   3       55.85      105.95      7.15 o 
   8   3   3      711.69      710.05     17.17 o 
   9   3   3     1227.83     1204.05     55.52 o 
  10   3   3     2293.70     2257.50     47.34 o 
  11   3   3       20.36        5.14     12.37 o 
  12   3   3      716.82      672.62     44.45 o 
  13   3   3      530.03      524.49     30.14 o 
  14   3   3        5.98       16.65     21.25 o 
   0   4   3       14.20      100.71     28.98 o 
   1   4   3       26.65       14.68      5.30 o 
   2   4   3       16.50       41.40      7.29 o 
   3   4   3       77.25      103.96     10.26 o 
   4   4   3       86.04      111.89      9.45 o 
   5   4   3      175.46      188.08      9.81 o 
   6   4   3      726.74      900.45     21.44 o 
   7   4   3      921.51      868.64     22.28 o 
   8   4   3       17.57       37.98     10.35 o 
   9   4   3      129.29      142.41     14.32 o 
  10   4   3      750.58      671.11     24.25 o 
  11   4   3      747.33      706.05     27.97 o 
  12   4   3        1.86       15.50     17.56 o 
  13   4   3       41.13       74.65     19.68 o 
   1   5   3      634.29      467.84     17.86 o 
   2   5   3       18.82       18.21      7.77 o 
   3   5   3      329.13      445.74     19.32 o 
   4   5   3        0.42        6.34      8.86 o 
   5   5   3      218.06      238.33     13.89 o 
   6   5   3      662.09      567.05     19.61 o 
   7   5   3      153.43      194.01     13.93 o 
   8   5   3      313.10      234.51     15.43 o 
   9   5   3       80.01      141.97     16.60 o 
  10   5   3       68.14      121.60     15.96 o 
  11   5   3        0.02        2.73     15.10 o 
  12   5   3       86.60       86.73     19.87 o 
  13   5   3        7.77       30.02     20.22 o 
   0   6   3      607.31      633.67     59.48 o 
   1   6   3      584.68      451.88     18.03 o 
   2   6   3        6.29        5.83      9.44 o 
   3   6   3        2.34       19.56      9.99 o 
   4   6   3       21.95       67.92     12.31 o 
   5   6   3        6.62       40.66     13.66 o 
   6   6   3       63.99       99.68     13.31 o 
   7   6   3       72.83       71.04     16.63 o 
   8   6   3      496.35      412.35     22.59 o 
   9   6   3      115.82      105.61     15.73 o 
  10   6   3       61.80       86.43     15.68 o 
  11   6   3       58.25       46.09     16.52 o 
  12   6   3      101.57      139.00     23.50 o 
   1   7   3      174.99      133.44     14.30 o 
   2   7   3        3.27        3.21     10.01 o 
   3   7   3      582.61      569.95     35.32 o 
   4   7   3      575.68      646.53     25.45 o 
   5   7   3      736.45      654.65     24.73 o 
   6   7   3       60.46       46.48     12.82 o 
   7   7   3        0.05        6.13     10.49 o 
   8   7   3      279.34      246.69     19.53 o 
   9   7   3       61.58       91.33     16.23 o 
  10   7   3       13.50       21.18     15.98 o 
  11   7   3       10.73       14.45     18.01 o 
   0   8   3     3125.76     3140.44     84.08 o 
   1   8   3     1085.05     1171.42     49.88 o 
   2   8   3      218.30      205.34     17.58 o 
   3   8   3      197.43      201.03     17.33 o 
   4   8   3      139.75      115.26     14.41 o 
   5   8   3      440.97      482.68     21.01 o 
   6   8   3      389.50      440.76     20.42 o 
   7   8   3     1146.97     1157.61     51.67 o 
   8   8   3      168.98      169.21     17.87 o 
   9   8   3      101.79       92.75     16.78 o 
   1   9   3        7.12        4.81     12.74 o 
   2   9   3      595.66      578.80     28.53 o 
   3   9   3      532.40      567.43     24.92 o 
   4   9   3      153.95      196.88     19.02 o 
   5   9   3       24.08       26.27     14.09 o 
   6   9   3       13.33       28.23     14.51 o 
   7   9   3       42.59       50.35     18.67 o 
   0  10   3       42.94       54.38     26.73 o 
   1  10   3        1.14       17.80     17.19 o 
   2  10   3        1.77       19.02     16.65 o 
   3  10   3        9.26       13.59     16.13 o 
   4  10   3       12.47       11.01     15.58 o 
   0   0   4    34368.62    32761.98    116.05 o 
   1   0   4      109.93      257.63     23.27 o 
   2   0   4    26949.11    28167.80    604.63 o 
   3   0   4     4958.47     5154.49    133.99 o 
   4   0   4    11327.97    13517.74    127.61 o 
   5   0   4     1882.57     2166.37     45.27 o 
   6   0   4        1.98        6.19      8.63 o 
   7   0   4     2406.52     2720.53     82.89 o 
   8   0   4      556.96      767.46     23.43 o 
   9   0   4       31.82       30.64     19.87 o 
  10   0   4      889.77     1002.42     44.48 o 
  11   0   4       50.52       24.11     27.40 o 
  12   0   4      750.67      659.14     34.91 o 
  13   0   4      775.37      681.67     71.24 o 
  14   0   4       17.70       28.27     24.21 o 
  15   0   4        0.08        0.00     27.60 o 
   1   1   4     4671.82     4107.87     31.34 o 
   2   1   4     9026.07     7345.26     85.57 o 
   3   1   4     8641.70     7720.40    151.40 o 
   4   1   4     5734.49     4620.65     51.01 o 
   5   1   4     5229.34     4887.68     56.32 o 
   6   1   4      643.36      645.76     35.14 o 
   7   1   4      431.97      302.88     11.77 o 
   8   1   4      224.79      254.25     12.91 o 
   9   1   4     1344.29     1192.33     25.14 o 
  10   1   4     1445.58     1295.87     31.71 o 
  11   1   4      544.49      520.82     21.17 o 
  12   1   4      104.38      114.27     15.81 o 
  13   1   4        8.64       32.78     16.99 o 
  14   1   4       41.81       74.36     29.68 o 
   0   2   4    46831.79    50093.00    187.16 o 
   1   2   4      831.00     1277.49     63.32 o 
   2   2   4     9748.12    10005.28    125.34 o 
   3   2   4     2110.92     2255.55     29.23 o 
   4   2   4      699.86      760.95     11.33 o 
   5   2   4      134.00      333.50     35.92 o 
   6   2   4     5844.53     6137.25     90.87 o 
   7   2   4      297.45      463.49     28.53 o 
   8   2   4     3038.62     3068.14     51.00 o 
   9   2   4      374.99      316.55     15.97 o 
  10   2   4      512.21      446.42     20.79 o 
  11   2   4        0.97       25.88     13.09 o 
  12   2   4      308.99      300.42     20.37 o 
  13   2   4       86.22       81.75     21.22 o 
  14   2   4       73.20       99.67     27.45 o 
   1   3   4     1098.24     1161.19     33.63 o 
   2   3   4     1519.42     2014.97    167.51 o 
   3   3   4      594.82      876.02     51.12 o 
   5   3   4      128.83       68.31      7.57 o 
   6   3   4      491.75      673.66     18.96 o 
   7   3   4      401.28      353.50     11.12 o 
   8   3   4      466.10      436.32     14.65 o 
   9   3   4      382.62      383.23     16.25 o 
  10   3   4      103.43      233.12     25.69 o 
  11   3   4       28.70       43.62     14.43 o 
  12   3   4        1.47       97.05     18.78 o 
  13   3   4      131.08      153.39     19.73 o 
  14   3   4        3.41        7.11     19.18 o 
   0   4   4     9762.83     9565.65    327.61 o 
   1   4   4      470.01      327.30      9.53 o 
   2   4   4     2335.58     2102.46     42.02 o 
   3   4   4      481.71      389.47     11.84 o 
   4   4   4      537.61      451.91     19.54 o 
   5   4   4        4.87        7.21      7.03 o 
   6   4   4     3303.15     3267.06     67.11 o 
   7   4   4        4.40       56.80      9.82 o 
   8   4   4     1532.90     1583.48     36.02 o 
   9   4   4       10.97       18.62     11.40 o 
  10   4   4       73.79       75.99     13.38 o 
  11   4   4        4.52       73.94     16.19 o 
  12   4   4      246.08      254.76     22.69 o 
  13   4   4      143.09      156.08     22.15 o 
   1   5   4      327.70      344.67     18.08 o 
   2   5   4        0.75       27.62      7.73 o 
   3   5   4      124.89      182.77     11.90 o 
   4   5   4      731.62      581.17     15.43 o 
   5   5   4      390.95      389.05     15.96 o 
   6   5   4      704.41      803.53     21.99 o 
   7   5   4     1317.40     1310.92     26.21 o 
   8   5   4       39.62       54.81     13.07 o 
   9   5   4       41.47       56.26     13.31 o 
  10   5   4     1031.03      883.81     29.79 o 
  11   5   4       94.69      131.19     17.42 o 
  12   5   4        3.83       14.20     18.02 o 
  13   5   4      379.59      378.00     28.60 o 
   0   6   4      395.68      292.35     46.50 o 
   1   6   4      424.67      301.46     14.25 o 
   2   6   4      129.93      116.86     10.66 o 
   3   6   4      140.35      159.82     11.98 o 
   4   6   4      276.09      236.39     14.26 o 
   5   6   4      405.75      362.63     16.52 o 
   6   6   4        0.93       16.11     11.01 o 
   7   6   4      638.71      541.63     19.96 o 
   8   6   4       18.30       20.32     12.74 o 
   9   6   4       22.27       19.56     11.87 o 
  10   6   4       96.93      108.78     15.40 o 
  11   6   4       13.66        9.40     20.27 o 
  12   6   4      153.17      116.10     23.16 o 
   1   7   4        1.56       16.70     11.73 o 
   2   7   4      287.90      308.22     17.36 o 
   3   7   4     2159.75     2335.15     41.72 o 
   4   7   4      978.39     1069.45     26.34 o 
   5   7   4      668.81      707.26     27.30 o 
   6   7   4       63.71       86.04     13.03 o 
   7   7   4        6.65        4.54     12.97 o 
   8   7   4      170.78      184.20     18.40 o 
   9   7   4      251.82      250.39     19.47 o 
  10   7   4       41.15       44.40     15.83 o 
  11   7   4      385.64      441.91     36.57 o 
   0   8   4      168.86      270.29     34.25 o 
   1   8   4      464.47      451.23     23.50 o 
   2   8   4      204.59      199.46     15.98 o 
   3   8   4      498.33      476.18     21.20 o 
   4   8   4       84.05       80.34     13.99 o 
   5   8   4       17.62       20.52     14.12 o 
   6   8   4      145.15      149.09     16.49 o 
   7   8   4       41.85      102.66     17.55 o 
   8   8   4       18.13       19.93     14.08 o 
   9   8   4        5.54       19.66     15.25 o 
   1   9   4       22.10       38.31     14.10 o 
   2   9   4      172.58      234.82     21.54 o 
   3   9   4      404.37      413.85     23.22 o 
   4   9   4       17.68       35.85     14.04 o 
   5   9   4      158.92      146.35     17.60 o 
   6   9   4        0.07       20.67     16.29 o 
   7   9   4       43.00       37.03     17.14 o 
   0  10   4      143.60      195.30     33.11 o 
   1  10   4       72.51       52.54     18.38 o 
   2  10   4       65.79       70.54     16.42 o 
   3  10   4       36.54       16.68     17.20 o 
   4  10   4       16.17       16.19     16.10 o 
   1   1   5     3054.28     3421.77     78.97 o 
   2   1   5    24057.48    22724.37    254.79 o 
   3   1   5    46378.33    48580.72    783.26 o 
   4   1   5     3614.70     4206.19     39.41 o 
   5   1   5     2609.57     2651.14     41.72 o 
   6   1   5       68.00      141.34     23.36 o 
   7   1   5      371.29      308.79     15.85 o 
   8   1   5      457.67      659.23     18.10 o 
   9   1   5      277.80      363.28     18.37 o 
  11   1   5      474.95      513.00     22.06 o 
  12   1   5      212.97      181.63     17.33 o 
  13   1   5      844.52      790.84     32.79 o 
  14   1   5      139.53      148.56     34.80 o 
   0   2   5       39.33      120.47     10.89 o 
   1   2   5    11413.02    10120.86    124.32 o 
   2   2   5     1412.20     1225.40     27.80 o 
   3   2   5       87.04      112.82     12.44 o 
   4   2   5      818.24      850.38     17.80 o 
   5   2   5     4407.33     4312.62     86.73 o 
   6   2   5     1183.59     1201.37     18.82 o 
   7   2   5      952.30      902.04     16.40 o 
   8   2   5        0.56       17.64      8.86 o 
   9   2   5       23.66       63.79      9.88 o 
  10   2   5      327.86      374.50     18.89 o 
  11   2   5      163.48      191.28     16.50 o 
  12   2   5      282.21      300.00     20.34 o 
  13   2   5      130.41      120.86     22.93 o 
  14   2   5        6.40        0.55     47.13 o 
   1   3   5     2275.83     2261.43     54.60 o 
   2   3   5     8880.29     8225.14     99.06 o 
   3   3   5      212.05      186.93     21.76 o 
   4   3   5     3558.52     3600.06     75.29 o 
   5   3   5      662.14      494.63     14.12 o 
   6   3   5      554.80      502.17     14.08 o 
   7   3   5     1110.84     1186.73     18.69 o 
   8   3   5      677.69      658.42     19.42 o 
   9   3   5       92.42      110.97     11.62 o 
  10   3   5      745.44      660.43     42.62 o 
  11   3   5      307.27      256.85     19.27 o 
  12   3   5      334.64      347.62     22.65 o 
  13   3   5      186.07      178.50     21.08 o 
  14   3   5        0.13       14.54     21.05 o 
   0   4   5      908.85     1009.68     50.12 o 
   1   4   5     2440.97     2494.33     30.92 o 
   2   4   5     2369.47     2425.67     53.92 o 
   3   4   5     3338.91     3188.97     40.78 o 
   4   4   5      184.32      160.34     10.13 o 
   5   4   5       47.77       46.61      7.34 o 
   6   4   5     3865.69     3850.72     60.36 o 
   7   4   5      487.90      520.11     15.74 o 
   8   4   5      841.39      738.54     23.26 o 
   9   4   5        7.78        2.67     10.10 o 
  10   4   5       18.32       19.04     11.83 o 
  11   4   5      216.82      245.27     20.00 o 
  12   4   5      259.87      272.04     26.06 o 
  13   4   5       30.08       32.25     17.66 o 
   1   5   5      346.51      383.82     17.10 o 
   2   5   5       38.78       74.10     16.41 o 
   3   5   5     2540.74     2548.35     60.45 o 
   4   5   5       12.29       70.03      9.62 o 
   5   5   5      267.05      277.58     27.09 o 
   6   5   5      239.81      294.16     14.04 o 
   7   5   5        6.74       54.42     11.68 o 
   8   5   5       18.12       46.40     13.11 o 
   9   5   5        0.08        1.91     11.58 o 
  10   5   5        4.56      117.04     16.78 o 
  11   5   5      507.78      462.31     25.77 o 
  12   5   5       65.56       40.11     19.35 o 
  13   5   5      160.08      192.55     26.97 o 
   0   6   5     2678.51     2732.66    110.70 o 
   1   6   5       96.30      116.84     13.02 o 
   2   6   5      101.44       76.17     11.52 o 
   3   6   5      122.32      120.09     11.51 o 
   4   6   5       31.52       15.76      9.51 o 
   5   6   5      257.22      284.85     15.65 o 
   6   6   5     1138.71      995.92     25.00 o 
   7   6   5      440.81      522.28     23.26 o 
   8   6   5       41.70       97.79     14.13 o 
   9   6   5      100.36       83.61     16.60 o 
  10   6   5       70.86       62.40     15.38 o 
  11   6   5       99.95       79.73     16.91 o 
  12   6   5       13.39       26.72     18.35 o 
   1   7   5       73.40       55.15     14.81 o 
   2   7   5      597.20      545.38     21.55 o 
   3   7   5     1733.86     1834.61     35.73 o 
   4   7   5       18.09       27.11     11.07 o 
   5   7   5        2.41        9.62     11.50 o 
   6   7   5       21.91       36.56     11.53 o 
   7   7   5       22.07       30.32     14.05 o 
   8   7   5      264.01      255.11     19.36 o 
   9   7   5        4.06       21.93     14.33 o 
  10   7   5        2.26        4.32     14.23 o 
  11   7   5      134.84      162.04     24.74 o 
   0   8   5        4.50       24.94     17.13 o 
   1   8   5      807.62      867.69     30.22 o 
   2   8   5       32.63       68.52     15.16 o 
   3   8   5        0.50       75.78     14.23 o 
   4   8   5        7.37       33.76     12.74 o 
   5   8   5      332.75      359.80     20.78 o 
   6   8   5        4.21       43.03     14.77 o 
   7   8   5      269.21      287.00     20.51 o 
   8   8   5        0.01        3.00     14.02 o 
   9   8   5       47.13       68.30     16.55 o 
   1   9   5        1.13        5.60     14.44 o 
   2   9   5      313.70      364.86     22.72 o 
   3   9   5      167.85      126.40     16.54 o 
   4   9   5       76.11       72.82     15.61 o 
   5   9   5        7.09       17.37     13.86 o 
   6   9   5       58.16       54.06     16.61 o 
   7   9   5       16.76       16.00     16.48 o 
   0  10   5      173.69      209.91     34.10 o 
   1  10   5        3.80       16.69     16.06 o 
   2  10   5       74.90       67.17     19.10 o 
   3  10   5        0.17        8.14     15.52 o 
   4  10   5       27.43       19.43     13.98 o 
   0   0   6    19731.69    18659.42    278.91 o 
   1   0   6    32264.92    33089.79    490.98 o 
   2   0   6    14757.54    16178.86    182.70 o 
   3   0   6        3.37        1.08      8.93 o 
   4   0   6      255.53      261.05     19.30 o 
   5   0   6      666.69      542.85     16.07 o 
   6   0   6      416.24      465.72     35.89 o 
   7   0   6     9033.14     9547.63    157.55 o 
   8   0   6     4164.35     4868.13    127.68 o 
   9   0   6     1883.22     2138.84     60.30 o 
  10   0   6       65.17       50.41     20.15 o 
  11   0   6        0.03        0.00     21.89 o 
  12   0   6      941.67     1017.14     71.24 o 
  13   0   6      477.65      569.71     42.15 o 
  14   0   6       96.96      134.80     47.67 o 
   1   1   6     7795.86     7550.19     65.40 o 
   4   1   6      615.67      781.81     14.23 o 
   5   1   6      360.32      385.10     13.11 o 
   6   1   6     1025.57     1149.18     30.74 o 
   7   1   6       13.28       25.15      6.76 o 
   8   1   6      964.53      863.92     22.54 o 
   9   1   6      247.20      260.49     16.83 o 
  10   1   6      872.90      796.42     35.05 o 
  11   1   6      327.21      373.10     21.94 o 
  12   1   6        6.27       14.75     11.92 o 
  13   1   6        7.08       30.29     14.77 o 
  14   1   6      204.91      209.56     33.05 o 
   0   2   6     4073.26     3923.73     82.05 o 
   2   2   6      503.95      611.95     12.32 o 
   3   2   6     6398.23     6670.92     47.18 o 
   4   2   6     2643.11     2766.36     40.26 o 
   6   2   6      697.47      821.74     15.41 o 
   7   2   6     1395.27     1449.23     24.93 o 
   8   2   6       27.81       31.91      8.33 o 
   9   2   6      752.75      859.09     22.51 o 
  10   2   6        4.01       32.48     11.02 o 
  11   2   6      325.27      328.42     20.20 o 
  12   2   6      396.64      432.27     21.91 o 
  13   2   6        4.80       11.67     14.45 o 
  14   2   6       16.04       13.94     25.14 o 
   1   3   6     1523.32     1487.78     30.47 o 
   2   3   6      222.40      317.07     14.90 o 
   3   3   6      696.22      699.44     18.13 o 
   4   3   6        3.71      137.55     24.96 o 
   5   3   6      376.14      317.79     10.88 o 
   6   3   6      278.47      309.24     11.42 o 
   7   3   6      427.57      686.43     19.00 o 
   8   3   6       10.39      108.63     11.06 o 
   9   3   6       50.05       54.91     10.36 o 
  10   3   6       28.61       20.08     11.40 o 
  11   3   6       20.49       28.33     13.66 o 
  12   3   6       16.88       39.49     15.02 o 
  13   3   6       45.90       71.34     18.28 o 
  14   3   6       92.42       85.14     23.84 o 
   0   4   6      126.18      260.26     11.59 o 
   1   4   6      223.42      353.85     14.50 o 
   2   4   6      568.72      708.41     22.50 o 
   3   4   6     3155.67     3062.87     33.06 o 
   4   4   6      309.42      228.66     10.55 o 
   5   4   6       86.78       69.36      7.97 o 
   6   4   6       28.55      122.25     14.44 o 
   7   4   6      586.55      622.82     18.69 o 
   8   4   6      145.62      114.28     14.55 o 
   9   4   6      138.33      119.44     13.66 o 
  10   4   6       17.27        6.79     12.92 o 
  11   4   6      411.26      378.41     34.55 o 
  12   4   6      387.15      360.56     23.35 o 
  13   4   6       16.27       18.16     16.70 o 
   1   5   6      167.77      217.18     16.69 o 
   2   5   6     2320.14     2006.66     34.69 o 
   3   5   6     1272.58     1463.53     31.90 o 
   4   5   6     1534.29     1453.70     32.80 o 
   5   5   6     2687.54     2572.45     45.62 o 
   6   5   6     1241.94     1201.53     24.49 o 
   7   5   6      329.70      367.55     18.58 o 
   8   5   6      347.68      345.25     19.12 o 
   9   5   6      112.02       74.65     14.34 o 
  10   5   6      965.80     1017.55     33.25 o 
  11   5   6      577.55      557.09     32.15 o 
  12   5   6      106.22      112.02     23.49 o 
  13   5   6        0.72       37.34     19.79 o 
   0   6   6     1101.22     1173.10     47.94 o 
   1   6   6     1834.00     1830.43     61.80 o 
   2   6   6      461.61      422.30     14.60 o 
   3   6   6      143.65       88.40     10.91 o 
   4   6   6       98.40       75.09     10.73 o 
   5   6   6      585.62      585.98     19.78 o 
   6   6   6      241.24      180.92     14.46 o 
   7   6   6     1073.53     1126.78     33.45 o 
   8   6   6     1087.88     1153.73     46.48 o 
   9   6   6      232.95      278.17     18.98 o 
  10   6   6      122.41      115.70     16.65 o 
  11   6   6        0.54        5.11     16.16 o 
  12   6   6       86.57       52.72     23.09 o 
   1   7   6      407.14      596.66     24.56 o 
   3   7   6      136.14      315.07     16.48 o 
   4   7   6       23.36       35.28     11.75 o 
   5   7   6       47.43       36.14     12.26 o 
   6   7   6        9.84       19.21     13.35 o 
   7   7   6       91.78       80.99     14.96 o 
   8   7   6      434.18      470.83     23.26 o 
   9   7   6        0.12        6.62     13.11 o 
  10   7   6        4.96        2.17     14.05 o 
   0   8   6       66.99       44.11     16.14 o 
   1   8   6      104.53       80.71     15.62 o 
   2   8   6      210.22      217.01     18.58 o 
   3   8   6      315.14      268.41     19.51 o 
   4   8   6       27.46       39.30     13.76 o 
   5   8   6       20.30       27.47     13.24 o 
   6   8   6      134.74      152.74     17.02 o 
   7   8   6       23.91       31.65     14.53 o 
   8   8   6       37.05       36.71     15.20 o 
   9   8   6       47.68       49.89     15.84 o 
   1   9   6       12.51       11.32     14.67 o 
   2   9   6       36.65       81.19     16.84 o 
   3   9   6       11.59       38.55     16.76 o 
   4   9   6      128.77       85.48     16.57 o 
   5   9   6       17.29       17.26     14.88 o 
   6   9   6       32.04       43.88     17.25 o 
   7   9   6        8.15       12.21     15.54 o 
   0  10   6       48.92       83.27     27.38 o 
   1  10   6       53.63       30.89     18.83 o 
   2  10   6       40.92       14.41     16.26 o 
   3  10   6        6.08        3.02     14.48 o 
   1   1   7    10312.91    11183.65    160.44 o 
   2   1   7    15631.07    16300.91    391.84 o 
   3   1   7    10667.25    10960.64    136.19 o 
   4   1   7      641.52      599.82     25.53 o 
   5   1   7      197.72      347.33     21.44 o 
   6   1   7     2719.84     2774.04     60.07 o 
   7   1   7      176.09      108.44     10.04 o 
   8   1   7      165.77      382.38     37.49 o 
   9   1   7      190.29      207.21     14.95 o 
  10   1   7     1835.18     1931.53     39.17 o 
  11   1   7      954.67      925.68     49.22 o 
  12   1   7      588.74      503.01     24.01 o 
  13   1   7        1.57       21.19     12.96 o 
  14   1   7      139.41      142.88     19.62 o 
   0   2   7      327.60      311.20     18.85 o 
   1   2   7     1274.92     1190.56     16.04 o 
   2   2   7     2475.04     2338.93     31.70 o 
   3   2   7        1.79       10.49      4.79 o 
   4   2   7     1152.67     1114.40     16.18 o 
   5   2   7     3119.93     3206.87     29.31 o 
   6   2   7      167.48      232.03     12.22 o 
   7   2   7       11.59       19.74      7.76 o 
   8   2   7     1372.46     1346.64     37.12 o 
   9   2   7      408.28      455.69     18.33 o 
  10   2   7      235.13      265.24     16.40 o 
  11   2   7        5.16       13.73     11.18 o 
  12   2   7      243.09      220.03     18.35 o 
  13   2   7       13.97       17.22     20.84 o 
  14   2   7       99.14      128.39     33.00 o 
   1   3   7      214.56      183.15      7.55 o 
   2   3   7     1400.03     1193.32     15.59 o 
   3   3   7      493.36      487.88     18.94 o 
   4   3   7     1099.06     1061.61     24.34 o 
   5   3   7      433.76      457.52     13.73 o 
   6   3   7     1381.09     1378.03     34.67 o 
   7   3   7     1661.51     1621.50     56.83 o 
   8   3   7     1429.72     1428.93     39.08 o 
   9   3   7       25.37       23.48     10.92 o 
  10   3   7      168.70      143.77     14.24 o 
  11   3   7      485.77      413.68     30.31 o 
  12   3   7      323.33      318.45     21.77 o 
  13   3   7      156.76      176.12     22.67 o 
  14   3   7      184.41      140.14     26.56 o 
   0   4   7      980.93      895.35     36.94 o 
   1   4   7     7124.77     6858.07     74.23 o 
   2   4   7     2250.27     2136.37     35.35 o 
   3   4   7      739.78      908.30     43.01 o 
   4   4   7      737.77      642.45     15.84 o 
   5   4   7      316.38      252.19     11.37 o 
   6   4   7     1334.16     1289.89     27.26 o 
   7   4   7      799.29      665.66     19.31 o 
   8   4   7      200.09      184.50     14.13 o 
   9   4   7      194.01      161.33     14.51 o 
  10   4   7       30.44       45.18     13.67 o 
  11   4   7       25.56       21.38     14.15 o 
  12   4   7      715.97      655.35     28.80 o 
  13   4   7      124.53      104.20     25.86 o 
   1   5   7     1370.40     1282.15     30.38 o 
   2   5   7      629.17      552.07     18.48 o 
   3   5   7     2464.07     2162.00     35.78 o 
   4   5   7     1159.82     1097.62     20.79 o 
   5   5   7        1.07      148.59     28.28 o 
   6   5   7      159.64      160.33     12.93 o 
   7   5   7        3.99        2.63     10.46 o 
   8   5   7      159.99      218.06     16.00 o 
   9   5   7      221.63      180.68     16.81 o 
  10   5   7      863.15      907.83     54.01 o 
  11   5   7       86.41      132.39     18.42 o 
  12   5   7       78.65       60.47     16.82 o 
   0   6   7      642.02      711.90     27.33 o 
   1   6   7     1407.41     1348.30     52.32 o 
   2   6   7       16.28       46.22      9.43 o 
   3   6   7        3.65        8.38      9.22 o 
   4   6   7       16.60       28.11      9.92 o 
   5   6   7      409.97      497.93     18.93 o 
   6   6   7        9.49       70.19     14.99 o 
   7   6   7       27.67       59.05     14.26 o 
   8   6   7       45.34      176.22     17.19 o 
   9   6   7      521.48      556.42     23.53 o 
  10   6   7       51.71       70.39     15.92 o 
  11   6   7        0.79       14.90     15.69 o 
   1   7   7     1776.84     1748.87     65.24 o 
   2   7   7      829.66      774.78     26.63 o 
   3   7   7      185.52      165.49     15.69 o 
   4   7   7      296.31      231.69     15.96 o 
   5   7   7      116.11      132.95     13.91 o 
   6   7   7      144.41      159.62     15.10 o 
   7   7   7        1.39       14.29     12.65 o 
   8   7   7      151.40      188.05     17.42 o 
   9   7   7      123.75      122.38     16.79 o 
  10   7   7       23.96       19.63     17.63 o 
   0   8   7       17.84       23.71     18.38 o 
   1   8   7        0.14       11.91     13.65 o 
   2   8   7      519.50      532.83     25.81 o 
   3   8   7       11.27       11.25     11.41 o 
   4   8   7      283.14      224.71     18.50 o 
   5   8   7      266.15      273.92     18.55 o 
   6   8   7       40.85       68.22     14.61 o 
   7   8   7       43.33       31.42     13.35 o 
   8   8   7       90.65      122.10     18.40 o 
   9   8   7       84.98       59.33     18.34 o 
   1   9   7       50.36       49.37     15.63 o 
   2   9   7       71.00       53.65     15.92 o 
   3   9   7      109.77       96.19     17.13 o 
   4   9   7       29.48       11.48     13.59 o 
   5   9   7       42.76       24.62     16.49 o 
   6   9   7        8.35        9.27     15.84 o 
   7   9   7       68.09       40.52     17.14 o 
   0  10   7       58.41       53.34     25.18 o 
   1  10   7      175.38      223.54     23.97 o 
   2  10   7       79.85      104.18     19.24 o 
   3  10   7        3.18        7.86     17.42 o 
   0   0   8     4554.04     4630.43    198.09 o 
   1   0   8     1063.51     1035.71     18.21 o 
   2   0   8    14882.28    15114.90    164.91 o 
   3   0   8     2140.81     2144.29     52.85 o 
   4   0   8     3879.01     3414.83    146.31 o 
   5   0   8      377.35      577.30     28.22 o 
   6   0   8    19243.93    21024.42    798.04 o 
   7   0   8      390.88      511.03     31.32 o 
   8   0   8     3494.16     3639.78    137.27 o 
   9   0   8      123.14      184.94     23.81 o 
  10   0   8        5.98        2.12     18.38 o 
  11   0   8     1007.92     1077.88     64.93 o 
  12   0   8      259.04      255.65     36.58 o 
  13   0   8       20.61       10.40     14.27 o 
  14   0   8       76.92      104.48     19.48 o 
   1   1   8     3869.36     3748.13     56.33 o 
   2   1   8     5204.64     4417.85     85.78 o 
   3   1   8       46.62        5.08      6.10 o 
   4   1   8     1397.90     1154.73     31.08 o 
   5   1   8      875.48      888.28     19.73 o 
   6   1   8      749.94      748.93     50.12 o 
   7   1   8      101.35       89.89     10.08 o 
   8   1   8     1492.90     1325.92     33.14 o 
   9   1   8      303.91      266.70     16.67 o 
  10   1   8      254.56      305.86     16.55 o 
  11   1   8        9.84       51.31     12.47 o 
  12   1   8      169.41      209.80     17.98 o 
  13   1   8        1.39       48.42     15.13 o 
  14   1   8      140.26      150.72     21.31 o 
   0   2   8     4602.42     4674.35     75.61 o 
   1   2   8     8301.44     8191.94     95.41 o 
   2   2   8      895.21     1043.07     43.46 o 
   3   2   8        0.22       10.34      4.43 o 
   4   2   8      230.15      276.15      7.28 o 
   5   2   8     3937.26     4023.71     59.88 o 
   6   2   8     4245.36     4569.97     57.06 o 
   7   2   8       65.39       37.55      8.35 o 
   9   2   8      893.89     1061.68     25.81 o 
  10   2   8      415.98      467.46     19.60 o 
  11   2   8       12.73       14.51     10.61 o 
  12   2   8       79.39       67.00     15.06 o 
  13   2   8      255.91      237.11     22.84 o 
  14   2   8       25.54       41.76     27.65 o 
   1   3   8       97.41       79.31      5.81 o 
   2   3   8      153.49      296.83     26.69 o 
   3   3   8      778.35     1130.43     39.74 o 
   4   3   8      412.33      470.75     13.92 o 
   5   3   8      243.42      575.67     43.19 o 
   6   3   8      158.47      181.03      9.65 o 
   7   3   8       36.50      148.97     11.05 o 
   8   3   8      423.53      520.88     17.34 o 
   9   3   8       59.54       80.97     12.43 o 
  10   3   8      159.51      149.16     14.24 o 
  11   3   8       22.16      116.35     20.37 o 
  12   3   8       96.62      137.27     20.83 o 
  13   3   8      211.56      164.90     23.28 o 
   0   4   8     3928.52     3647.95     80.95 o 
   1   4   8     3562.64     3898.15     54.38 o 
   2   4   8      475.43      567.13     13.04 o 
   3   4   8      214.68      305.43     14.21 o 
   4   4   8      131.28      132.60      9.48 o 
   5   4   8      369.53      382.03     13.23 o 
   6   4   8      526.29      590.15     24.16 o 
   7   4   8      259.69      257.08     14.10 o 
   8   4   8        3.32        6.27      9.30 o 
   9   4   8      272.61      255.94     19.08 o 
  10   4   8      327.31      273.09     19.92 o 
  11   4   8        0.08       10.03     14.21 o 
  12   4   8       52.60      122.00     21.36 o 
  13   4   8       98.39       68.21     27.57 o 
   1   5   8      363.03      353.56     13.22 o 
   2   5   8      200.85      195.14     10.73 o 
   3   5   8     1599.80     1448.34     43.23 o 
   4   5   8      457.47      625.02     23.58 o 
   5   5   8     1390.65     1319.36     22.59 o 
   6   5   8        4.42       18.34     11.23 o 
   7   5   8        0.00        3.88     11.23 o 
   8   5   8     1132.85     1150.38     36.52 o 
   9   5   8      525.53      549.52     23.62 o 
  10   5   8        3.50       81.04     16.38 o 
  11   5   8       70.54       64.05     16.87 o 
  12   5   8        1.71       19.03     17.69 o 
   0   6   8      473.60      563.80     23.67 o 
   1   6   8     1053.16      855.56     21.18 o 
   2   6   8      509.09      481.50     15.48 o 
   3   6   8       22.89       22.92      9.62 o 
   4   6   8      141.28       99.88     11.31 o 
   5   6   8      827.02      690.46     20.93 o 
   6   6   8     1353.79     1347.66     33.37 o 
   7   6   8      132.58      124.89     15.27 o 
   8   6   8      748.06      747.22     26.60 o 
   9   6   8        4.95       15.31     13.42 o 
  10   6   8       25.70        6.89     15.38 o 
  11   6   8      188.68      193.85     21.08 o 
   1   7   8      512.33      754.02     27.15 o 
   2   7   8     1940.71     1862.37     50.26 o 
   3   7   8      243.24      232.86     16.79 o 
   4   7   8      117.92      153.63     13.62 o 
   5   7   8      209.65      213.91     15.90 o 
   6   7   8      499.50      404.69     21.32 o 
   7   7   8      102.69       98.22     15.65 o 
   8   7   8      278.91      280.88     20.18 o 
   9   7   8       32.11       53.71     16.00 o 
  10   7   8      308.17      324.70     34.11 o 
   0   8   8       38.96       68.65     18.95 o 
   1   8   8       81.22       86.42     15.76 o 
   2   8   8      122.15      207.43     19.01 o 
   3   8   8        1.04       10.87     14.30 o 
   4   8   8        3.62       24.01     12.64 o 
   5   8   8       61.78       52.28     16.37 o 
   6   8   8       69.98      108.79     17.61 o 
   7   8   8       17.24       26.75     14.54 o 
   8   8   8       16.39       29.17     15.59 o 
   9   8   8        0.06       19.08     15.47 o 
   1   9   8       27.52       55.65     16.30 o 
   2   9   8      241.37      216.76     21.46 o 
   3   9   8       91.15      125.31     17.56 o 
   4   9   8        9.71       11.53     14.52 o 
   5   9   8        0.02       16.20     16.73 o 
   6   9   8       18.43       13.27     15.89 o 
   0  10   8        0.11       16.44     26.66 o 
   1  10   8       39.97       71.67     23.51 o 
   2  10   8        0.01        5.58     15.33 o 
   1   1   9      600.53      680.66      9.71 o 
   3   1   9     3619.23     3552.14     78.41 o 
   4   1   9     3426.57     3988.23     87.40 o 
   5   1   9     1244.54     1078.30     35.23 o 
   6   1   9      291.13      300.54     12.01 o 
   7   1   9      647.92      548.27     30.55 o 
   9   1   9      115.54       65.84     12.40 o 
  10   1   9      320.18      298.78     24.10 o 
  11   1   9       64.24       59.03     13.49 o 
  12   1   9      117.53      113.99     15.60 o 
  13   1   9     1073.11     1021.59     48.48 o 
  14   1   9       30.02       36.71     15.17 o 
   0   2   9     1109.30     1162.76     21.83 o 
   1   2   9     2365.91     2239.00     27.88 o 
   2   2   9     3048.93     2715.85     57.08 o 
   3   2   9      173.84      187.82      6.17 o 
   4   2   9      141.84      113.27      7.16 o 
   5   2   9     1899.00     1602.89     20.57 o 
   6   2   9     4055.67     3883.69     67.93 o 
   7   2   9       49.69       66.96      9.25 o 
   8   2   9     2471.13     2189.62     63.27 o 
   9   2   9      230.85      293.60     16.30 o 
  10   2   9      292.13      264.85     16.45 o 
  11   2   9       13.99        4.34     12.36 o 
  12   2   9      140.22      164.43     17.21 o 
  13   2   9       23.61       45.37     16.86 o 
  14   2   9      280.56      278.89     29.91 o 
   1   3   9       96.22      117.88      7.37 o 
   2   3   9      347.04      490.08     12.04 o 
   3   3   9    10711.31    10203.41    196.96 o 
   4   3   9     1543.42     1749.19     22.48 o 
   5   3   9     9806.28     9249.46    165.11 o 
   6   3   9       35.49       71.60      9.35 o 
   7   3   9      333.79      311.76     13.40 o 
   8   3   9      834.50      670.30     33.88 o 
   9   3   9     1498.88     1433.98     59.84 o 
  10   3   9       64.50       94.18     13.05 o 
  11   3   9     1215.44     1219.77     49.28 o 
  12   3   9      340.88      344.77     27.02 o 
  13   3   9       96.21       57.39     19.68 o 
   0   4   9       19.61      128.95     25.61 o 
   1   4   9      392.65      607.39     17.35 o 
   2   4   9      202.58      231.41      8.06 o 
   3   4   9      118.42       95.59      7.07 o 
   4   4   9      598.01      672.44     14.83 o 
   5   4   9      398.09      378.91     12.69 o 
   6   4   9       16.42       18.36      9.28 o 
   7   4   9       61.81      101.14     11.07 o 
   8   4   9       89.43      104.49     12.04 o 
   9   4   9        3.21       23.50     13.99 o 
  10   4   9      326.47      330.66     26.50 o 
  11   4   9       18.04       21.67     16.43 o 
  12   4   9      255.89      250.63     24.43 o 
  13   4   9       66.60       84.95     19.77 o 
   1   5   9      276.89      228.65      9.69 o 
   2   5   9      219.22      167.95     10.53 o 
   3   5   9      190.67      131.20      9.80 o 
   4   5   9      127.35      283.45     15.81 o 
   5   5   9      595.23      620.20     17.04 o 
   6   5   9       16.79       35.50     11.13 o 
   7   5   9        0.89        4.22     11.06 o 
   8   5   9      328.38      360.15     20.65 o 
   9   5   9       23.88       50.91     14.13 o 
  10   5   9      164.05      123.06     17.74 o 
  11   5   9        4.26        8.12     17.14 o 
  12   5   9       73.14       65.02     19.68 o 
   0   6   9     1242.34     1184.02     33.67 o 
   1   6   9      302.15      323.00     14.18 o 
   2   6   9        2.39       20.89      9.57 o 
   3   6   9      107.37      100.39     10.82 o 
   4   6   9      260.38      259.43     14.75 o 
   5   6   9        7.42      115.31     21.40 o 
   6   6   9      755.79      830.18     25.52 o 
   7   6   9       75.14       94.89     14.64 o 
   8   6   9        1.60       12.43     12.88 o 
   9   6   9        0.13        8.69     15.52 o 
  10   6   9      102.76      108.82     17.87 o 
  11   6   9       16.64       37.06     18.43 o 
   1   7   9      178.47      204.63     18.77 o 
   2   7   9       81.07      228.05     28.59 o 
   3   7   9      296.40      252.51     17.12 o 
   4   7   9      217.71      245.44     15.01 o 
   5   7   9      273.94      234.61     17.53 o 
   6   7   9       34.38       35.23     12.77 o 
   7   7   9       43.84       46.58     13.57 o 
   8   7   9        8.51       10.10     12.87 o 
   9   7   9      122.16       69.21     15.54 o 
  10   7   9       46.14       48.97     16.28 o 
   0   8   9      118.69       95.23     22.11 o 
   1   8   9       18.37       18.26     14.24 o 
   2   8   9     1512.11     1568.77     63.07 o 
   3   8   9       46.48       27.09     14.14 o 
   4   8   9       31.00       27.06     12.38 o 
   5   8   9      207.24      199.50     20.44 o 
   6   8   9     1098.51     1101.99     47.53 o 
   7   8   9        0.15       19.53     14.62 o 
   8   8   9      332.97      340.25     22.38 o 
   1   9   9      457.43      456.61     25.41 o 
   2   9   9       17.95       31.31     14.89 o 
   3   9   9      171.16      170.54     19.85 o 
   4   9   9        2.72       10.50     16.02 o 
   5   9   9      201.02      213.64     20.52 o 
   6   9   9       16.05       18.02     14.78 o 
   0  10   9        1.62       28.40     27.27 o 
   1  10   9       17.95       36.45     22.86 o 
   0   0  10     1460.08     1307.58     38.54 o 
   1   0  10      498.00      373.30     11.45 o 
   2   0  10     5613.29     5514.65     98.65 o 
   3   0  10     4025.67     3353.81    132.96 o 
   4   0  10     5415.78     6345.66     76.80 o 
   5   0  10    14099.02    14372.25    503.72 o 
   6   0  10      151.79      260.66     25.56 o 
   7   0  10        5.47        9.04     14.72 o 
   8   0  10       11.39        1.38     17.99 o 
   9   0  10     1359.00     1203.59     73.15 o 
  10   0  10      890.13      926.27     53.70 o 
  11   0  10     1151.04     1271.82     57.85 o 
  12   0  10        5.83        2.85     22.31 o 
  13   0  10        0.66        0.55     16.61 o 
  14   0  10       17.58       24.55     17.02 o 
   1   1  10        2.92        3.04      4.82 o 
   2   1  10     5881.53     5066.42     69.91 o 
   3   1  10     1083.22     1249.14     21.73 o 
   4   1  10     3673.08     3888.11     52.63 o 
   5   1  10      290.39      234.45      9.00 o 
   6   1  10        1.69       52.35     12.30 o 
   7   1  10      100.26       88.34     11.57 o 
   8   1  10     1573.27     1355.51     63.31 o 
   9   1  10       13.06       17.73     15.85 o 
  10   1  10      133.49      111.23     15.03 o 
  11   1  10       29.21       54.08     13.31 o 
  12   1  10      118.91       94.95     15.84 o 
  13   1  10       36.08      132.93     16.05 o 
  14   1  10       78.72       94.41     21.11 o 
   0   2  10     3968.96     4226.87     81.63 o 
   1   2  10     4986.99     5187.80     70.55 o 
   2   2  10      313.66      323.84     10.76 o 
   3   2  10       59.13      158.28      7.16 o 
   4   2  10      230.88      190.24      7.63 o 
   5   2  10      282.63      287.88     10.80 o 
   7   2  10     1009.30     1028.17     22.64 o 
   8   2  10      695.48      939.86     23.13 o 
   9   2  10     2292.37     2124.61     71.64 o 
  10   2  10      199.42      200.66     17.13 o 
  11   2  10       27.04       34.61     12.66 o 
  12   2  10       18.51       53.29     13.74 o 
  13   2  10      212.76      198.17     19.72 o 
  14   2  10       34.58       83.80     22.86 o 
   1   3  10      215.17      221.07      7.60 o 
   2   3  10     1843.54     1437.38     26.93 o 
   3   3  10     1834.32     2286.28     74.03 o 
   4   3  10      701.82      648.04     15.74 o 
   5   3  10      441.20      716.97     53.69 o 
   6   3  10       93.46      142.80     10.74 o 
   7   3  10       15.52       22.86      8.66 o 
   8   3  10       59.54       50.42     11.07 o 
  10   3  10      135.87      163.88     17.20 o 
  11   3  10      232.28      272.40     27.15 o 
  12   3  10       11.66       30.27     17.84 o 
  13   3  10        3.80       10.56     17.79 o 
   0   4  10     6805.48     6626.00    226.09 o 
   1   4  10     5225.41     5124.11     52.57 o 
   2   4  10      119.99      122.11      7.68 o 
   3   4  10       21.87       22.64      6.14 o 
   4   4  10       42.05       74.91     10.80 o 
   5   4  10      435.63      391.96     15.00 o 
   6   4  10       43.42       44.47      9.67 o 
   7   4  10     2532.06     2552.04     71.10 o 
   8   4  10     1023.23      886.50     31.53 o 
   9   4  10      184.15      187.45     18.05 o 
  10   4  10       78.31       78.33     18.72 o 
  11   4  10        4.25        4.69     17.45 o 
  12   4  10       62.09       64.54     17.82 o 
  13   4  10       80.39       89.24     19.78 o 
   1   5  10       87.15       98.07      7.62 o 
   2   5  10      271.05      281.22     12.21 o 
   3   5  10       42.08       62.98      8.90 o 
   4   5  10     1350.81     1258.58     40.97 o 
   5   5  10      788.01      786.32     20.25 o 
   6   5  10      166.74      196.17     14.69 o 
   7   5  10       34.99       42.00     11.89 o 
   8   5  10     1109.94     1028.92     47.93 o 
   9   5  10       39.71       43.30     14.52 o 
  10   5  10        1.79        0.68     17.32 o 
  11   5  10       33.98        7.76     15.89 o 
  12   5  10       15.23       22.31     18.80 o 
   0   6  10       69.45       82.93     15.13 o 
   1   6  10      134.56      128.49     11.38 o 
   2   6  10        0.93        1.53      8.93 o 
   3   6  10       25.47       28.28      8.89 o 
   4   6  10      141.39      141.88     12.92 o 
   5   6  10     1282.58     1259.07     30.73 o 
   6   6  10      368.92      410.41     19.98 o 
   7   6  10        4.46        5.93     12.17 o 
   8   6  10       19.29       10.36     12.78 o 
   9   6  10       39.73       67.77     15.77 o 
  10   6  10       38.93       13.52     17.56 o 
  11   6  10      220.72      185.31     25.80 o 
   1   7  10      281.93      267.83     16.35 o 
   2   7  10     1113.76     1249.41     52.66 o 
   3   7  10      338.14      315.62     28.38 o 
   4   7  10      552.19      524.35     24.69 o 
   5   7  10       14.44       31.76     12.30 o 
   6   7  10       91.65       98.09     15.51 o 
   7   7  10       28.12       35.39     14.07 o 
   8   7  10       33.54       31.05     13.86 o 
   9   7  10       31.83       43.27     16.61 o 
  10   7  10      321.05      322.33     28.12 o 
   0   8  10       23.06       22.02     19.09 o 
   1   8  10       47.28       40.42     14.40 o 
   2   8  10       49.20       86.47     15.87 o 
   3   8  10       61.88       68.47     14.70 o 
   4   8  10       11.52        3.83     13.64 o 
   5   8  10        9.43       19.88     14.14 o 
   6   8  10       22.73      114.54     17.86 o 
   7   8  10      108.24      100.17     16.31 o 
   8   8  10       14.53       43.86     15.17 o 
   1   9  10        7.71      104.57     17.70 o 
   2   9  10      210.36      195.49     20.52 o 
   3   9  10      139.63      208.49     20.33 o 
   4   9  10       83.13       87.07     19.31 o 
   5   9  10       61.17       69.85     16.72 o 
   6   9  10       11.75       16.61     15.52 o 
   1   1  11       43.03       83.55      6.08 o 
   2   1  11     2564.89     2868.58     50.07 o 
   4   1  11     2702.10     2812.20     38.29 o 
   5   1  11      674.35      697.29     14.61 o 
   6   1  11     1535.65     1608.67     45.31 o 
   7   1  11       13.89       50.26     10.38 o 
   8   1  11       91.39      188.56     17.75 o 
   9   1  11      172.19      166.27     19.56 o 
  10   1  11      149.54      160.44     20.99 o 
  11   1  11      463.05      386.20     22.01 o 
  12   1  11      211.92      154.04     17.08 o 
  13   1  11       96.45       72.74     15.74 o 
  14   1  11      368.87      345.48     30.11 o 
   0   2  11     2854.30     3094.06     67.92 o 
   1   2  11     1220.31     1142.31     16.91 o 
   2   2  11       74.56       54.29      6.56 o 
   3   2  11     1280.62     1133.38     19.87 o 
   4   2  11      171.14      188.45      6.54 o 
   5   2  11      214.67      173.01      9.70 o 
   6   2  11     2298.55     2218.30     58.65 o 
   7   2  11        8.57        8.22      8.37 o 
   8   2  11      795.70      715.02     24.77 o 
   9   2  11      196.74      204.52     17.38 o 
  10   2  11      108.02      112.17     14.64 o 
  11   2  11       80.51       79.05     14.92 o 
  12   2  11      340.97      289.21     20.19 o 
  13   2  11       50.31       24.95     13.72 o 
   1   3  11      497.46      437.44     10.92 o 
   2   3  11       79.01      142.34      9.43 o 
   3   3  11     3527.14     3465.58     53.48 o 
   4   3  11     1829.23     1732.00     43.04 o 
   5   3  11     1115.81     1113.63     34.11 o 
   6   3  11     1277.38     1226.94     30.94 o 
   7   3  11       25.92       20.45      8.84 o 
   8   3  11       65.19       52.31     11.13 o 
   9   3  11     2785.28     2648.79    107.35 o 
  10   3  11      880.90      826.29     41.20 o 
  11   3  11      238.75      251.81     19.62 o 
  12   3  11      123.54      119.61     20.57 o 
  13   3  11       16.40       12.51     17.68 o 
   0   4  11     7194.70     6657.59    142.49 o 
   1   4  11      230.92      288.07     22.14 o 
   2   4  11        0.19        2.47      5.85 o 
   3   4  11        2.93        8.94      6.04 o 
   4   4  11      366.70      286.65     11.54 o 
   5   4  11      127.14      131.38     11.46 o 
   6   4  11      336.06      337.61     14.95 o 
   7   4  11      776.67      728.03     32.71 o 
   8   4  11      877.19      851.76     33.16 o 
   9   4  11       69.49       73.13     16.98 o 
  10   4  11      182.63      195.28     21.67 o 
  11   4  11        0.56        8.46     16.14 o 
  12   4  11       72.04       60.46     20.19 o 
   1   5  11       17.70       26.79      6.78 o 
   2   5  11       77.73      181.71     16.27 o 
   3   5  11       57.54       23.19      8.43 o 
   4   5  11      965.25      951.77     36.27 o 
   5   5  11       17.73      127.75     17.10 o 
   6   5  11       30.21       18.90     10.45 o 
   7   5  11       61.89       37.99     11.89 o 
   8   5  11      112.19      126.79     16.53 o 
   9   5  11       26.10       25.60     17.65 o 
  10   5  11      176.92      157.26     20.84 o 
  11   5  11        8.41        4.85     16.19 o 
  12   5  11      106.58      120.64     23.65 o 
   0   6  11       16.38       75.79     16.61 o 
   1   6  11      330.56      404.43     15.64 o 
   2   6  11      119.95       85.96     10.50 o 
   3   6  11       94.08       65.80     11.03 o 
   4   6  11       77.44       77.87     11.83 o 
   5   6  11      149.61      237.63     16.96 o 
   6   6  11      163.10      150.08     15.87 o 
   7   6  11        5.73       30.30     12.46 o 
   8   6  11      258.23      207.47     20.39 o 
   9   6  11      245.09      209.81     24.31 o 
  10   6  11       18.42       17.83     18.12 o 
  11   6  11       16.22       20.30     19.35 o 
   1   7  11       32.45       27.65     11.46 o 
   2   7  11       40.02       62.98     14.35 o 
   3   7  11        0.17       19.36     13.28 o 
   4   7  11      151.20      229.36     16.55 o 
   5   7  11      255.96      176.64     17.44 o 
   6   7  11       68.24       66.69     14.90 o 
   7   7  11        5.38        9.69     13.00 o 
   8   7  11       26.67       29.73     14.14 o 
   9   7  11       95.56       63.60     17.59 o 
   0   8  11      232.83      306.65     25.95 o 
   1   8  11      414.93      376.51     22.80 o 
   2   8  11      161.90      138.61     18.26 o 
   3   8  11        1.55       27.09     13.88 o 
   4   8  11        5.72        7.28     15.20 o 
   5   8  11       26.80       27.20     15.10 o 
   6   8  11      528.22      563.89     27.86 o 
   7   8  11       83.13       72.71     17.01 o 
   8   8  11       40.27       52.74     15.13 o 
   1   9  11      402.09      391.81     25.01 o 
   2   9  11       73.51       46.59     16.02 o 
   3   9  11      286.72      326.19     27.45 o 
   4   9  11       92.65       76.52     18.81 o 
   5   9  11      128.54      115.08     20.13 o 
   0   0  12        7.13       19.64     14.98 o 
   1   0  12     7732.51     7228.33    204.85 o 
   2   0  12     6219.46     6179.87    147.21 o 
   3   0  12      908.42     1071.46     50.30 o 
   4   0  12      285.72      166.87     20.64 o 
   5   0  12     6429.67     6678.65     84.63 o 
   6   0  12     1769.64     1599.51     73.75 o 
   7   0  12     1410.96     1533.02    115.89 o 
   8   0  12       65.74      108.12     22.55 o 
   9   0  12     1015.85      997.03     96.44 o 
  10   0  12      653.87      725.62     46.16 o 
  11   0  12       19.63       19.52     22.08 o 
  12   0  12      139.43      180.84     31.49 o 
  13   0  12      875.05      972.67     59.28 o 
   1   1  12      378.10      394.92     10.39 o 
   2   1  12     6720.37     5675.98     47.88 o 
   3   1  12     4061.79     3564.18     36.81 o 
   4   1  12      754.24      632.72     20.69 o 
   5   1  12      696.09      838.00     18.38 o 
   6   1  12      421.72      420.18     25.42 o 
   7   1  12        0.47       40.39     13.65 o 
   8   1  12      187.97      169.70     18.74 o 
   9   1  12      120.92      225.13     22.07 o 
  10   1  12      249.96      310.04     28.84 o 
  11   1  12        4.88       37.54     13.23 o 
  12   1  12       15.86       40.05     13.59 o 
  13   1  12       14.93        6.89     14.13 o 
   0   2  12     3436.26     3702.70     90.51 o 
   1   2  12       43.98       72.09      6.34 o 
   2   2  12      728.49      671.89     12.18 o 
   3   2  12      362.81      420.41      9.92 o 
   4   2  12      329.78      388.37      9.69 o 
   5   2  12        8.37       22.29      7.04 o 
   6   2  12     3408.30     3688.49     70.58 o 
   7   2  12        4.89        8.22     10.49 o 
   8   2  12        4.19       33.12     12.85 o 
   9   2  12       72.21      105.61     14.65 o 
  10   2  12      577.32      586.84     25.22 o 
  11   2  12      497.54      477.86     37.64 o 
  12   2  12        9.82       39.62     14.34 o 
  13   2  12        5.86       11.11     13.52 o 
   1   3  12      146.87      184.18      7.88 o 
   2   3  12       10.61       67.51      7.52 o 
   3   3  12      541.57      554.74     18.47 o 
   4   3  12      738.22      724.92     16.14 o 
   5   3  12       27.68       48.77      8.66 o 
   6   3  12       33.02       89.89     10.82 o 
   7   3  12        9.99        8.40      8.91 o 
   8   3  12        0.50       19.14     11.31 o 
   9   3  12       41.38      180.29     15.58 o 
  10   3  12       11.59       35.23     13.65 o 
  11   3  12        6.69       14.81     13.15 o 
  12   3  12       60.64       51.23     18.19 o 
  13   3  12       59.34       76.37     19.50 o 
   0   4  12     2796.35     3025.97    143.56 o 
   1   4  12       52.15       60.82      7.04 o 
   2   4  12      204.31      166.53      8.78 o 
   3   4  12      244.83      203.80      9.49 o 
   4   4  12       42.19       40.24      7.81 o 
   5   4  12        0.05       10.20      8.75 o 
   6   4  12      894.20      943.94     27.89 o 
   7   4  12        8.48       30.43     11.61 o 
   8   4  12        5.80       57.56     15.12 o 
   9   4  12       16.12       16.86     17.56 o 
  10   4  12      276.02      243.49     24.38 o 
  11   4  12      116.72       96.21     20.91 o 
  12   4  12       15.48       20.76     18.57 o 
   1   5  12      227.64      191.35     10.63 o 
   2   5  12     2748.66     2700.27     54.25 o 
   3   5  12       39.64      102.46     10.71 o 
   4   5  12     2414.34     2395.49     41.31 o 
   5   5  12      871.69      908.42     23.57 o 
   6   5  12       19.74       15.04     10.09 o 
   7   5  12       10.61        3.22     11.11 o 
   8   5  12       32.87       54.46     16.30 o 
   9   5  12      162.56      206.29     22.13 o 
  10   5  12      486.31      435.32     29.86 o 
  11   5  12       16.45       16.33     17.50 o 
  12   5  12      139.21      135.42     24.94 o 
   0   6  12      806.37      779.01     35.77 o 
   1   6  12     1628.30     1452.80     33.11 o 
   2   6  12      174.91      213.36     13.29 o 
   3   6  12        5.81        6.03      9.89 o 
   4   6  12      110.86       77.94     13.91 o 
   5   6  12      693.29      684.11     23.37 o 
   6   6  12       40.25       59.91     12.13 o 
   7   6  12      759.97      727.71     26.54 o 
   8   6  12      167.84      159.79     19.25 o 
   9   6  12       41.70       41.18     18.54 o 
  10   6  12       35.81       52.30     18.35 o 
  11   6  12       52.96       52.26     19.70 o 
   1   7  12       45.72       55.38     11.83 o 
   2   7  12       82.06       88.53     14.75 o 
   3   7  12      217.60      292.62     20.38 o 
   4   7  12      101.40      146.75     18.14 o 
   5   7  12       19.89       37.69     13.64 o 
   6   7  12      310.89      276.86     20.95 o 
   7   7  12       83.89       59.01     14.99 o 
   8   7  12       21.00       27.16     14.55 o 
   9   7  12       10.19       42.65     20.23 o 
   0   8  12        4.48       26.15     18.71 o 
   1   8  12       19.58       33.80     15.16 o 
   2   8  12       10.32        7.99     14.28 o 
   3   8  12      157.45      118.45     19.15 o 
   4   8  12        0.07        0.12     14.23 o 
   5   8  12       29.47       40.19     14.98 o 
   6   8  12        1.11       13.97     15.58 o 
   7   8  12       33.76       17.13     15.02 o 
   1   9  12       26.40       46.81     16.83 o 
   2   9  12       11.67       23.12     14.98 o 
   3   9  12      190.62      210.06     24.60 o 
   4   9  12       19.94       18.37     17.91 o 
   5   9  12       30.57       18.33     18.20 o 
   1   1  13     1038.08     1153.66     28.54 o 
   3   1  13     5253.99     4607.95     42.62 o 
   4   1  13      117.66      347.94     15.77 o 
   5   1  13     2239.70     2351.54     40.64 o 
   6   1  13       98.34      136.33     14.44 o 
   7   1  13      980.15      858.07     30.31 o 
   8   1  13      264.31      259.73     25.07 o 
   9   1  13     2643.25     2796.41     98.74 o 
  10   1  13       20.35       71.34     17.04 o 
  11   1  13      160.39      146.72     17.44 o 
  12   1  13        6.17       13.81     12.85 o 
  13   1  13      317.84      272.36     27.40 o 
   0   2  13     2724.18     2461.03     52.81 o 
   1   2  13      125.60      141.88      6.45 o 
   2   2  13       15.06       36.90      6.71 o 
   3   2  13       71.21       65.59      6.24 o 
   4   2  13      480.81      492.74     11.41 o 
   5   2  13      333.28      335.89     10.69 o 
   6   2  13      580.40      499.38     23.13 o 
   7   2  13        3.07        7.96     10.70 o 
   8   2  13        1.06       30.25     12.53 o 
   9   2  13        6.18       22.29     12.78 o 
  10   2  13        0.85        3.54     11.45 o 
  11   2  13       14.27       24.38     13.20 o 
  12   2  13      331.70      323.55     23.37 o 
  13   2  13        3.51        3.72     12.82 o 
   1   3  13        2.79        4.63      5.46 o 
   2   3  13     1420.04     1286.89     31.68 o 
   3   3  13       33.32       46.32      7.11 o 
   4   3  13       75.07      137.38      8.63 o 
   5   3  13      165.68      151.17      9.19 o 
   6   3  13      467.76      473.78     18.39 o 
   7   3  13       67.83       62.86     11.76 o 
   8   3  13       22.09       40.32     11.70 o 
   9   3  13      290.49      343.23     19.23 o 
  10   3  13        6.70       12.91     11.22 o 
  11   3  13       43.70       60.96     15.12 o 
  12   3  13        0.00       16.09     17.42 o 
  13   3  13      299.46      232.15     23.96 o 
   0   4  13     9249.14     9068.56    278.34 o 
   1   4  13      295.55      258.77      9.79 o 
   2   4  13       60.08       38.37      7.34 o 
   3   4  13      371.02      409.97     11.85 o 
   4   4  13       20.38       19.96      8.51 o 
   5   4  13        0.82        6.03      9.30 o 
   6   4  13     1683.81     1769.17     31.46 o 
   7   4  13        2.12       14.01     12.66 o 
   8   4  13      421.66      380.67     21.73 o 
   9   4  13        0.55       35.60     15.24 o 
  10   4  13       16.74        9.75     15.68 o 
  11   4  13       20.77       33.91     17.95 o 
  12   4  13       81.19       75.01     19.83 o 
   1   5  13        3.72        6.59      7.20 o 
   3   5  13     1259.77     1083.83     28.70 o 
   4   5  13     1017.51     1030.11     35.73 o 
   5   5  13      965.14      884.34     22.52 o 
   6   5  13      129.54      108.16     12.45 o 
   7   5  13        0.31        0.71     15.44 o 
   8   5  13       30.59       30.80     16.60 o 
   9   5  13      372.26      375.89     26.66 o 
  10   5  13      105.44      128.08     20.25 o 
  11   5  13       64.85       55.02     19.93 o 
   0   6  13      770.16      784.79     29.19 o 
   2   6  13      124.78      115.57     10.87 o 
   3   6  13      382.17      311.22     14.98 o 
   4   6  13       57.39       53.43     12.70 o 
   5   6  13       22.82       23.70     12.23 o 
   6   6  13      508.89      462.40     21.50 o 
   7   6  13      358.33      520.55     29.37 o 
   8   6  13      111.57      139.76     20.74 o 
   9   6  13       21.60       54.23     18.83 o 
  10   6  13      173.76      166.07     23.72 o 
   1   7  13        3.48       23.49     10.85 o 
   2   7  13       11.28        8.30     12.18 o 
   3   7  13     1028.77      958.82     35.38 o 
   4   7  13        8.53        7.05     16.07 o 
   5   7  13      237.91      195.83     16.66 o 
   6   7  13       17.58       34.41     13.59 o 
   7   7  13        5.25        7.23     12.88 o 
   8   7  13       24.81       18.00     16.89 o 
   9   7  13      275.23      234.26     24.46 o 
   0   8  13      481.34      550.20     35.10 o 
   1   8  13       17.82        6.54     14.52 o 
   2   8  13       51.53       40.42     15.47 o 
   3   8  13       34.35       31.67     17.66 o 
   4   8  13       93.39       92.09     18.65 o 
   5   8  13      131.07      119.32     19.89 o 
   6   8  13       19.57       12.02     15.10 o 
   7   8  13        0.72        5.34     15.30 o 
   1   9  13        0.05       17.40     16.32 o 
   2   9  13      137.90      146.23     21.81 o 
   3   9  13      250.82      225.95     23.58 o 
   4   9  13       23.03       25.50     18.34 o 
   0   0  14        0.78       18.51     14.87 o 
   1   0  14     6536.82     6228.78     54.20 o 
   2   0  14      736.47      747.75     25.93 o 
   3   0  14        1.77        2.93     10.01 o 
   4   0  14       41.56       47.68     11.78 o 
   5   0  14      389.61      355.28     22.37 o 
   6   0  14      106.74      109.01     22.46 o 
   7   0  14     3393.45     3657.97    153.98 o 
   8   0  14       47.01       83.61     24.79 o 
   9   0  14      571.50      617.39     44.15 o 
  10   0  14      239.49      265.15     43.56 o 
  11   0  14       31.23       28.38     29.59 o 
  12   0  14       71.42       71.40     28.24 o 
  13   0  14      919.64     1114.48     64.32 o 
   1   1  14      871.73      754.26     12.62 o 
   2   1  14     2061.76     1753.98     23.84 o 
   3   1  14       46.78      205.60     20.45 o 
   4   1  14     1310.29     1266.25     24.71 o 
   5   1  14      383.37      464.31     16.59 o 
   6   1  14       78.36      133.69     16.87 o 
   7   1  14      105.55      104.37     16.01 o 
   8   1  14      267.13      251.91     19.71 o 
   9   1  14      306.95      524.46     28.87 o 
  10   1  14      340.60      299.24     25.33 o 
  11   1  14       39.84       40.59     13.18 o 
  12   1  14        1.98       20.82     13.76 o 
  13   1  14        7.11        9.13     12.40 o 
   0   2  14     3186.21     2659.15     46.40 o 
   1   2  14      563.02      600.48     10.36 o 
   2   2  14      713.09      811.63     21.55 o 
   3   2  14      427.87      419.91      9.96 o 
   4   2  14       53.38      104.82      8.71 o 
   5   2  14       64.08      152.69     10.39 o 
   6   2  14      234.17      363.55     15.63 o 
   7   2  14      219.26      228.15     17.29 o 
   8   2  14     1062.59      983.49     47.85 o 
   9   2  14      757.31      698.73     31.83 o 
  10   2  14      182.09      136.28     16.26 o 
  11   2  14      128.70      129.84     15.09 o 
  12   2  14       70.68       70.00     15.18 o 
  13   2  14        3.33        1.79     11.77 o 
   1   3  14       62.93       45.17      6.15 o 
   2   3  14       52.95       83.22     10.51 o 
   3   3  14      134.75      131.69      8.59 o 
   5   3  14       11.77       11.85      7.38 o 
   6   3  14       39.27       30.86     11.06 o 
   7   3  14      219.80      243.56     15.47 o 
   8   3  14      243.12      225.70     16.83 o 
   9   3  14       12.84       17.38     11.77 o 
  10   3  14        6.31       25.26     12.02 o 
  11   3  14      204.10      157.54     17.70 o 
  12   3  14       30.34       61.40     19.39 o 
   0   4  14      828.37      996.33     53.88 o 
   1   4  14       58.28       57.66      7.24 o 
   2   4  14       35.84       28.26      7.31 o 
   3   4  14      491.85      499.09     20.43 o 
   4   4  14      143.42      133.74     11.84 o 
   5   4  14     1303.98     1194.04     23.92 o 
   6   4  14        7.61       83.91     14.57 o 
   7   4  14       47.36       80.27     14.09 o 
   8   4  14      555.57      527.34     25.72 o 
   9   4  14      377.58      355.69     21.92 o 
  10   4  14       89.25       69.33     18.13 o 
  11   4  14      151.72      131.45     21.18 o 
  12   4  14        9.32       29.87     19.19 o 
   1   5  14      156.14      127.60      9.93 o 
   2   5  14     1264.36     1271.26     28.74 o 
   3   5  14      191.14      229.60     20.13 o 
   4   5  14     1281.74     1229.18     26.41 o 
   5   5  14       53.58       94.21     12.12 o 
   6   5  14       13.16        5.73     11.44 o 
   7   5  14       13.81        7.52     15.94 o 
   8   5  14       64.60       47.88     18.96 o 
   9   5  14       20.63       60.37     18.30 o 
  10   5  14      347.79      355.15     27.48 o 
  11   5  14       14.72        1.76     17.61 o 
   0   6  14      150.15      175.55     18.26 o 
   1   6  14     1086.44     1089.48     23.98 o 
   2   6  14       57.81       56.84     10.71 o 
   3   6  14        3.00       17.75     10.26 o 
   4   6  14       16.16       34.73     14.25 o 
   5   6  14        0.48        4.89     11.55 o 
   6   6  14        0.10       24.26     14.07 o 
   7   6  14     1498.62     1524.16     72.84 o 
   8   6  14        1.00        5.96     16.16 o 
   9   6  14      159.64      129.84     22.15 o 
  10   6  14       18.11       28.76     17.90 o 
   1   7  14      460.37      426.59     22.55 o 
   2   7  14       35.85       57.02     13.59 o 
   3   7  14      328.04      415.39     25.79 o 
   4   7  14      106.44      100.94     19.21 o 
   5   7  14      135.49      161.88     17.23 o 
   6   7  14       58.16       59.98     15.50 o 
   7   7  14       28.52       28.79     16.38 o 
   8   7  14       29.73       15.92     17.67 o 
   9   7  14      193.11      260.24     28.78 o 
   0   8  14       55.94      121.93     24.37 o 
   1   8  14       35.01       22.24     15.16 o 
   2   8  14       22.31       21.62     16.08 o 
   3   8  14        6.66        5.37     15.19 o 
   4   8  14        4.60        8.67     16.43 o 
   5   8  14        3.56       10.32     16.53 o 
   6   8  14       74.94       58.02     17.78 o 
   7   8  14        2.52       20.90     26.53 o 
   1   9  14        0.06        0.42     16.23 o 
   2   9  14       22.47       64.23     18.98 o 
   3   9  14       27.12      122.73     21.76 o 
   4   9  14       16.17       15.64     17.53 o 
   1   1  15      482.08      495.94     15.31 o 
   2   1  15       20.46      105.37     12.25 o 
   3   1  15     1064.44     1117.26     21.55 o 
   4   1  15      889.49      783.02     21.41 o 
   5   1  15      938.68      775.59     22.18 o 
   6   1  15     1328.26     1352.08     39.86 o 
   7   1  15      245.92      194.64     19.83 o 
   8   1  15        5.67       32.95     15.70 o 
   9   1  15     1292.05     1465.20     43.64 o 
  10   1  15       54.53      112.52     19.85 o 
  11   1  15      244.70      180.16     17.66 o 
  12   1  15      349.28      339.20     27.62 o 
  13   1  15        0.22        2.70     12.94 o 
   0   2  15     2841.67     2433.75     69.50 o 
   1   2  15     1679.90     1476.17     26.86 o 
   2   2  15     1396.91     1203.48     26.59 o 
   3   2  15      110.55      121.61      7.11 o 
   4   2  15     1014.93      897.98     21.79 o 
   5   2  15      610.56      501.97     17.90 o 
   6   2  15     1277.19     1195.85     42.01 o 
   7   2  15      394.18      458.37     21.95 o 
   8   2  15       22.39       30.30     11.82 o 
   9   2  15      110.19      142.76     15.57 o 
  10   2  15       41.70       28.27     12.17 o 
  11   2  15       11.80        4.45     12.43 o 
  12   2  15      245.78      221.23     25.28 o 
   1   3  15      125.74      147.79      8.04 o 
   2   3  15      918.65      789.74     16.57 o 
   3   3  15     1128.44     1082.99     24.77 o 
   4   3  15     4816.96     4233.07    111.50 o 
   5   3  15      569.62      521.53     15.18 o 
   6   3  15       41.67       73.92     11.25 o 
   7   3  15       54.19       54.49     12.18 o 
   8   3  15        0.73       22.18     11.46 o 
   9   3  15      298.70      274.05     17.50 o 
  10   3  15      422.91      349.98     19.91 o 
  11   3  15      304.99      249.20     18.76 o 
  12   3  15      172.18      162.73     21.17 o 
   0   4  15      133.95      200.00     14.11 o 
   1   4  15        5.39        7.21      6.69 o 
   2   4  15      178.54      207.61     10.05 o 
   3   4  15       57.56       97.42     11.03 o 
   4   4  15      123.29      135.04     12.30 o 
   5   4  15      164.98      226.60     14.53 o 
   6   4  15      818.95      891.13     27.85 o 
   7   4  15       44.17       80.04     14.44 o 
   8   4  15       84.84      117.83     17.43 o 
   9   4  15       72.28       79.78     16.37 o 
  10   4  15        7.21        6.56     15.57 o 
  11   4  15       17.57       13.55     19.01 o 
   1   5  15       12.37        6.41      7.79 o 
   2   5  15       47.48      125.02     11.07 o 
   3   5  15       90.40      116.15     12.20 o 
   4   5  15      312.54      308.42     16.54 o 
   5   5  15      125.58       97.14     13.23 o 
   6   5  15        8.39       14.38     12.48 o 
   7   5  15       54.73       43.35     14.44 o 
   8   5  15       11.25       11.95     17.76 o 
   9   5  15       91.47       77.24     19.53 o 
  10   5  15        7.77       26.56     17.45 o 
  11   5  15        0.72        0.86     17.43 o 
   0   6  15        4.19        0.93     13.05 o 
   1   6  15       72.17      131.66     14.08 o 
   2   6  15       36.11       13.82     11.08 o 
   3   6  15      160.72      129.29     13.16 o 
   4   6  15      189.79      160.53     15.52 o 
   5   6  15        3.31        7.48     13.73 o 
   6   6  15      398.29      398.76     23.36 o 
   7   6  15      238.77      281.13     38.60 o 
   8   6  15       56.05       20.76     16.43 o 
   9   6  15      106.26      110.14     21.95 o 
  10   6  15       29.52       42.81     19.72 o 
   1   7  15        7.98       15.59     11.00 o 
   2   7  15        9.61       11.63     13.89 o 
   3   7  15      788.91      770.46     32.82 o 
   4   7  15      108.26      113.86     18.09 o 
   5   7  15       98.15       78.66     18.44 o 
   6   7  15        7.11        2.26     14.41 o 
   7   7  15       24.88       33.46     16.85 o 
   8   7  15       44.28       52.36     18.71 o 
   0   8  15     1166.32     1294.51     63.21 o 
   1   8  15      248.35      235.69     21.02 o 
   2   8  15       14.91        8.53     15.46 o 
   3   8  15       50.36       44.00     17.36 o 
   4   8  15       74.87       77.30     18.73 o 
   5   8  15      175.36      203.29     21.48 o 
   6   8  15      127.37      118.91     20.52 o 
   1   9  15       41.40       44.45     19.70 o 
   2   9  15       39.55       78.88     19.08 o 
   3   9  15      120.37      114.56     21.12 o 
   0   0  16       34.00       41.68     15.60 o 
   1   0  16      115.18      105.08     10.32 o 
   2   0  16      217.62      223.08     11.26 o 
   3   0  16      491.47      377.29     19.61 o 
   4   0  16      380.97      438.18     22.39 o 
   5   0  16      446.29      428.24     24.46 o 
   6   0  16       58.76       46.84     16.48 o 
   7   0  16      256.47      277.23     24.59 o 
   8   0  16      222.52      271.71     30.60 o 
   9   0  16        6.59       11.61     20.92 o 
  10   0  16      595.21      586.13     49.32 o 
  11   0  16      378.25      401.79     40.21 o 
  12   0  16       30.04        0.00     25.59 o 
  13   0  16      309.32      375.79     44.35 o 
   1   1  16      248.18      370.90      9.83 o 
   2   1  16      475.25      382.29     11.53 o 
   3   1  16     1025.23      973.48     23.66 o 
   4   1  16      987.26      781.83     26.30 o 
   5   1  16       40.84       59.23     11.53 o 
   6   1  16       66.81       78.00     12.69 o 
   7   1  16       13.78       86.98     16.18 o 
   8   1  16      127.63      131.99     17.85 o 
   9   1  16      238.88      220.82     22.96 o 
  10   1  16      478.27      437.83     28.58 o 
  11   1  16       24.41       31.15     13.28 o 
  12   1  16       11.46       24.30     13.47 o 
   0   2  16     1071.60     1391.02     52.47 o 
   1   2  16      925.20      941.24     19.70 o 
   2   2  16      235.94      241.98      9.79 o 
   3   2  16      555.33      521.53     14.18 o 
   4   2  16       43.13      169.56     14.50 o 
   5   2  16      118.12      109.16     11.50 o 
   6   2  16     1483.67     1364.12     41.54 o 
   7   2  16     3239.36     3334.80    265.28 o 
   8   2  16        2.36        8.12     11.64 o 
   9   2  16       13.49       26.48     12.50 o 
  10   2  16      180.07      148.58     15.85 o 
  11   2  16        0.12        8.41     12.45 o 
  12   2  16      148.31      110.58     15.53 o 
   1   3  16      375.13      447.07     15.22 o 
   2   3  16       53.10       39.52      7.68 o 
   3   3  16      335.78      420.05     17.45 o 
   4   3  16      276.74      424.42     22.25 o 
   5   3  16        3.41       58.65      9.43 o 
   6   3  16      370.58      360.71     15.27 o 
   7   3  16       62.37       41.86     12.51 o 
   8   3  16       31.42       36.02     11.09 o 
   9   3  16       13.72       44.94     12.93 o 
  10   3  16       22.88       40.86     12.57 o 
  11   3  16       19.89       78.17     13.95 o 
  12   3  16       68.78       64.79     18.69 o 
   0   4  16      976.60     1005.20     24.64 o 
   1   4  16      270.09      230.94      9.85 o 
   2   4  16      121.79      143.19     10.07 o 
   3   4  16      945.57      966.81     24.69 o 
   4   4  16      195.30      160.51     12.46 o 
   5   4  16      164.63      234.63     16.24 o 
   6   4  16     1345.43     1392.60     48.09 o 
   7   4  16     1405.19     1330.22     36.74 o 
   8   4  16      107.48       94.65     16.59 o 
   9   4  16      124.50      153.28     17.77 o 
  10   4  16       28.85       46.89     17.33 o 
  11   4  16       38.03       35.26     17.27 o 
   1   5  16        2.94       15.23      8.69 o 
   2   5  16      216.66      260.70     13.12 o 
   3   5  16      161.59      154.86     12.65 o 
   4   5  16       80.07       91.17     11.96 o 
   5   5  16       88.96       45.53     11.29 o 
   6   5  16       10.78       22.29     12.90 o 
   7   5  16       69.09       72.06     16.10 o 
   8   5  16       76.74       91.48     18.26 o 
   9   5  16       41.00       58.56     17.13 o 
  10   5  16      110.41       88.43     18.89 o 
   0   6  16        9.60        0.81     13.17 o 
   1   6  16       49.66       38.16     11.66 o 
   2   6  16        3.53       14.91     11.31 o 
   3   6  16        0.12        5.35     10.34 o 
   4   6  16       16.22       13.01     11.43 o 
   5   6  16       11.94       19.41     13.18 o 
   6   6  16       52.02       80.69     18.14 o 
   7   6  16      164.63      141.18     21.41 o 
   8   6  16        1.53        3.64     15.14 o 
   9   6  16        5.17        4.31     18.78 o 
   1   7  16       65.46      100.09     14.52 o 
   2   7  16      274.98      297.79     27.48 o 
   3   7  16      546.18      610.10     29.48 o 
   4   7  16      535.81      558.47     30.34 o 
   5   7  16        1.20        0.81     15.42 o 
   6   7  16       59.57       37.98     17.35 o 
   7   7  16       17.84       26.41     16.51 o 
   8   7  16       78.51       99.45     20.66 o 
   0   8  16      305.62      356.09     37.49 o 
   1   8  16       30.29       52.32     16.43 o 
   2   8  16       94.63      104.36     20.43 o 
   3   8  16       13.02       15.24     16.73 o 
   4   8  16       60.58       34.41     18.19 o 
   5   8  16        4.40       15.24     16.83 o 
   6   8  16       93.75       97.52     19.77 o 
   1   9  16       14.39       11.69     20.52 o 
   1   1  17      627.33      586.72     16.27 o 
   2   1  17       50.27      130.42      8.29 o 
   3   1  17      531.52      613.85     17.07 o 
   4   1  17      949.59      965.90     24.74 o 
   5   1  17       17.59       17.51     10.68 o 
   6   1  17        9.14       26.77     11.19 o 
   7   1  17     1307.37     1382.66     32.36 o 
   8   1  17       43.96       58.66     16.65 o 
   9   1  17      103.46      103.93     19.56 o 
  10   1  17       95.71      131.78     22.76 o 
  11   1  17       87.40       96.88     17.53 o 
  12   1  17       17.98       29.83     13.61 o 
   0   2  17     3418.10     2844.61     92.08 o 
   1   2  17      342.64      321.34     10.19 o 
   2   2  17      365.04      306.24      9.71 o 
   3   2  17      140.01      121.67      9.00 o 
   4   2  17     1090.37      958.69     41.11 o 
   5   2  17        5.29       12.71      8.67 o 
   6   2  17      145.36      140.46     12.32 o 
   7   2  17      312.80      347.17     19.24 o 
   8   2  17       70.20       69.36     13.54 o 
   9   2  17       35.18       23.23     12.88 o 
  10   2  17       43.87       41.35     13.66 o 
  11   2  17       39.09       22.50     12.25 o 
  12   2  17       87.86       74.97     15.54 o 
   1   3  17     2337.77     2190.11     25.26 o 
   2   3  17        8.65       12.93      7.03 o 
   3   3  17     2421.81     2199.94     68.45 o 
   4   3  17      249.22      260.46     16.60 o 
   5   3  17      300.86      282.25     13.44 o 
   6   3  17      149.60       99.17     12.55 o 
   7   3  17      137.57      100.00     13.45 o 
   8   3  17      256.63      244.09     17.16 o 
   9   3  17      469.39      414.80     24.22 o 
  10   3  17      211.03      206.78     16.98 o 
  11   3  17      376.88      357.22     27.05 o 
   0   4  17      312.80      221.02     16.73 o 
   1   4  17      569.33      542.35     15.91 o 
   2   4  17      487.34      444.48     14.95 o 
   3   4  17      113.33      116.16     11.09 o 
   4   4  17      508.76      546.25     18.63 o 
   5   4  17      456.34      455.24     20.08 o 
   6   4  17        0.21       34.05     14.65 o 
   7   4  17      389.75      452.93     23.81 o 
   8   4  17       24.70       23.46     14.19 o 
   9   4  17       14.72       35.93     14.78 o 
  10   4  17       13.31       12.10     17.68 o 
  11   4  17       10.85       18.18     17.17 o 
   1   5  17      158.29      145.90     11.64 o 
   2   5  17      480.04      435.50     16.70 o 
   3   5  17      356.90      370.37     16.80 o 
   4   5  17        0.28        4.04     10.06 o 
   5   5  17       38.80       42.07     12.88 o 
   6   5  17       86.66       93.43     14.20 o 
   7   5  17      254.26      258.58     19.52 o 
   8   5  17      158.19      152.76     21.09 o 
   9   5  17        2.00       20.21     18.52 o 
  10   5  17       30.92       32.20     19.16 o 
   0   6  17        8.15        2.22     13.86 o 
   1   6  17        3.42        0.00     10.41 o 
   2   6  17       34.12       54.28     12.51 o 
   3   6  17       31.78       40.68     12.18 o 
   4   6  17       11.88        4.98     11.02 o 
   5   6  17        3.29       18.83     12.76 o 
   6   6  17        1.13       37.64     18.05 o 
   7   6  17       79.57       87.33     18.73 o 
   8   6  17       13.27       16.96     16.15 o 
   9   6  17        0.02       10.96     18.80 o 
   1   7  17        9.53       17.43     14.04 o 
   2   7  17       22.10       31.16     13.37 o 
   3   7  17       85.87       95.47     16.92 o 
   4   7  17       15.46       61.05     18.40 o 
   5   7  17        2.26        7.39     14.79 o 
   6   7  17       10.24        0.00     14.98 o 
   7   7  17       94.90       89.63     19.91 o 
   0   8  17     1100.17     1382.07     62.00 o 
   1   8  17       22.47       62.82     18.87 o 
   2   8  17       77.34       66.33     19.49 o 
   3   8  17        4.72       13.52     15.97 o 
   4   8  17       78.75       57.14     18.42 o 
   5   8  17       37.86       22.59     16.07 o 
   0   0  18     3347.10     3195.47     63.54 o 
   1   0  18      427.00      410.36     17.58 o 
   2   0  18      617.72      565.51     37.73 o 
   3   0  18      427.16      354.93     27.99 o 
   4   0  18       46.29       40.26     15.46 o 
   5   0  18        1.27        0.00     13.92 o 
   6   0  18     1723.93     1785.35     49.22 o 
   7   0  18       66.81       73.20     28.99 o 
   8   0  18     1041.72     1072.49     53.86 o 
   9   0  18       13.27       18.63     23.09 o 
  10   0  18      119.16      108.87     30.40 o 
  11   0  18      248.53      228.42     37.17 o 
  12   0  18      195.84      180.45     34.68 o 
   1   1  18        0.74        7.23      6.58 o 
   2   1  18      201.70      202.86      9.66 o 
   3   1  18     1776.43     1581.09     40.31 o 
   4   1  18      284.58      371.00     17.12 o 
   5   1  18       12.57       22.64     10.92 o 
   6   1  18        0.00       12.77     11.73 o 
   7   1  18       74.71      139.47     14.70 o 
   8   1  18        5.07       14.49     14.88 o 
   9   1  18       26.95       19.33     16.78 o 
  10   1  18      140.83      152.43     21.59 o 
  11   1  18       84.42       74.71     17.19 o 
  12   1  18       39.59       61.03     14.40 o 
   1   2  18       76.28      122.26      7.28 o 
   2   2  18      129.71      135.17      8.41 o 
   3   2  18      221.13      272.95     10.76 o 
   4   2  18       15.93       87.03     11.73 o 
   5   2  18        0.14        2.13      8.18 o 
   6   2  18       26.84       44.60     10.55 o 
   7   2  18      479.45      444.29     31.84 o 
   8   2  18      110.83       98.97     15.19 o 
   9   2  18       23.72       27.54     12.04 o 
  10   2  18      168.12      188.78     16.92 o 
  11   2  18        3.31       12.84     12.68 o 
  12   2  18       42.71       40.62     14.82 o 
   1   3  18      122.86      207.93     12.45 o 
   2   3  18       22.85       29.53      7.65 o 
   3   3  18      407.32      448.89     21.47 o 
   4   3  18      174.97      191.06     11.07 o 
   5   3  18       58.81       41.29     10.05 o 
   6   3  18        2.07       12.76      9.85 o 
   7   3  18       35.55       27.40     11.70 o 
   8   3  18       19.68       39.54     12.18 o 
   9   3  18       17.53       41.86     13.12 o 
  10   3  18        1.85       35.86     12.07 o 
  11   3  18       57.37       50.07     13.16 o 
   0   4  18        0.10        4.11     12.43 o 
   1   4  18      402.30      370.23     14.05 o 
   2   4  18      146.01      129.45     10.61 o 
   3   4  18       20.59       16.64     10.19 o 
   4   4  18       12.89       58.23     11.34 o 
   5   4  18       22.99       37.57     12.09 o 
   6   4  18       19.12       12.15     10.82 o 
   7   4  18      494.56      542.02     25.17 o 
   8   4  18       35.01       34.67     15.07 o 
   9   4  18      157.68      165.55     18.44 o 
  10   4  18       59.16       53.17     15.90 o 
   1   5  18      433.56      440.38     17.16 o 
   2   5  18      558.49      581.33     30.17 o 
   3   5  18     1244.29     1228.70     27.77 o 
   4   5  18        3.89       33.16     11.25 o 
   5   5  18       23.98       27.01     11.76 o 
   6   5  18       96.28       94.68     15.84 o 
   7   5  18       14.03       27.04     15.04 o 
   8   5  18       46.73       57.39     16.70 o 
   9   5  18      116.17      119.51     20.56 o 
  10   5  18      115.78      109.74     25.37 o 
   0   6  18      133.32      116.58     21.34 o 
   1   6  18        6.44       12.67     13.64 o 
   2   6  18      411.32      391.03     19.72 o 
   3   6  18        7.06        7.23     12.99 o 
   4   6  18        1.36        1.96     11.38 o 
   5   6  18      183.60      147.77     19.57 o 
   6   6  18      647.07      565.25     30.98 o 
   7   6  18        3.85       23.92     16.89 o 
   8   6  18       68.32       65.70     19.56 o 
   1   7  18        6.26        9.78     13.80 o 
   2   7  18       50.45       80.85     18.63 o 
   3   7  18       71.71       92.84     17.11 o 
   4   7  18       30.11       53.07     17.80 o 
   5   7  18       14.53       16.68     18.97 o 
   6   7  18        8.96       21.52     20.11 o 
   7   7  18      149.05      271.79     73.79 o 
   0   8  18       54.17      107.40     43.84 o 
   1   8  18       16.62       12.65     17.18 o 
   2   8  18        3.42        9.21     17.94 o 
   3   8  18        1.44        0.00     15.75 o 
   4   8  18       25.56       23.97     17.98 o 
   1   1  19      222.66      300.79     11.53 o 
   2   1  19      542.32      455.17     15.16 o 
   3   1  19      155.25      362.75     16.44 o 
   4   1  19     1408.08     1450.36     29.42 o 
   5   1  19      605.24      610.76     21.07 o 
   6   1  19      208.58      205.62     16.35 o 
   7   1  19      168.73      214.81     16.18 o 
   8   1  19       41.65       32.05     16.98 o 
   9   1  19        2.19        8.93     15.66 o 
  10   1  19      203.97      200.63     23.23 o 
  11   1  19       96.02      106.72     15.25 o 
   0   2  19      743.10      568.01     38.38 o 
   1   2  19      624.54      472.05     18.76 o 
   2   2  19       11.02       14.47      7.08 o 
   3   2  19      195.72      175.83     12.35 o 
   4   2  19      318.22      259.00     12.55 o 
   5   2  19      193.28      143.44     12.25 o 
   6   2  19       40.98       42.71     10.49 o 
   7   2  19       17.20       29.34     10.10 o 
   8   2  19       40.10       26.12     12.32 o 
   9   2  19       41.87       38.01     13.45 o 
  10   2  19      131.98      104.94     15.30 o 
  11   2  19      129.01      115.57     15.95 o 
   1   3  19      369.24      393.79     14.12 o 
   2   3  19      202.27      178.77     10.13 o 
   3   3  19      329.70      272.76     13.33 o 
   4   3  19      339.04      316.31     16.50 o 
   5   3  19        2.36        3.39      8.68 o 
   6   3  19      180.31      193.43     14.83 o 
   7   3  19      198.60      194.40     17.28 o 
   8   3  19      498.18      398.78     23.36 o 
   9   3  19       40.73       37.60     11.50 o 
  10   3  19       82.89       87.34     13.94 o 
  11   3  19        0.45       11.13     12.67 o 
   0   4  19       19.18       13.36     11.69 o 
   1   4  19      606.52      579.78     17.16 o 
   2   4  19      456.63      434.70     16.81 o 
   3   4  19        8.41        6.20      9.34 o 
   4   4  19      162.13      166.91     14.98 o 
   5   4  19      241.63      232.21     17.76 o 
   6   4  19       32.46       30.22     13.34 o 
   7   4  19      297.29      276.26     20.71 o 
   8   4  19       98.33       81.17     17.36 o 
   9   4  19       64.96       54.66     16.08 o 
  10   4  19        7.57        4.23     13.97 o 
   1   5  19       33.77       63.68     12.86 o 
   2   5  19      236.97      220.54     16.18 o 
   3   5  19      218.97      280.10     16.55 o 
   4   5  19      382.99      370.38     19.04 o 
   5   5  19       69.53       41.74     13.15 o 
   6   5  19      177.40      155.25     17.70 o 
   7   5  19       33.49       26.18     13.39 o 
   8   5  19       76.30       68.26     19.20 o 
   9   5  19       19.38       34.52     17.42 o 
   0   6  19      134.84      153.24     22.28 o 
   1   6  19       33.13       34.46     14.97 o 
   2   6  19      242.04      266.80     20.39 o 
   3   6  19       26.52       13.44     13.97 o 
   4   6  19       94.91       87.85     13.71 o 
   5   6  19        3.55       18.68     13.83 o 
   6   6  19       59.72      144.31     20.02 o 
   7   6  19      128.02       95.72     19.87 o 
   8   6  19       56.91       94.50     23.56 o 
   1   7  19      120.26       95.89     16.21 o 
   2   7  19       87.86       88.79     15.76 o 
   3   7  19        6.58       11.63     17.71 o 
   4   7  19      203.18      215.61     21.98 o 
   5   7  19       26.20       39.16     19.95 o 
   6   7  19        1.29        4.17     17.69 o 
   0   8  19        1.48       58.63     42.74 o 
   1   8  19       29.50       48.98     19.43 o 
   2   8  19       10.65       12.09     16.19 o 
   3   8  19       56.18       63.74     30.96 o 
   0   0  20     3006.13     2642.40     57.61 o 
   1   0  20      995.32      966.37     26.48 o 
   2   0  20      303.62      235.69     20.78 o 
   3   0  20      284.09      240.65     21.20 o 
   4   0  20      157.07      124.07     18.44 o 
   5   0  20      312.99      387.59     35.09 o 
   6   0  20     1618.58     1689.53     49.73 o 
   7   0  20      864.16      833.94     39.47 o 
   8   0  20       63.66       62.44     23.43 o 
   9   0  20      259.40      334.19     33.82 o 
  10   0  20       13.14       25.36     24.61 o 
  11   0  20       21.57       69.58     27.77 o 
   1   1  20      343.81      315.23     12.34 o 
   2   1  20        3.52       43.88     11.48 o 
   3   1  20     1028.02     1011.63     26.74 o 
   4   1  20      131.93      144.68     12.90 o 
   5   1  20        7.24       30.38     11.10 o 
   6   1  20        0.36       15.54     11.28 o 
   7   1  20      249.94      204.13     17.32 o 
   8   1  20       31.83       24.14     15.70 o 
   9   1  20       24.87       57.49     18.71 o 
  10   1  20       11.08       22.65     18.10 o 
  11   1  20       62.54       52.18     13.64 o 
   0   2  20       44.43       42.47      9.16 o 
   1   2  20      516.10      455.20     18.36 o 
   2   2  20        6.93        5.71      6.74 o 
   3   2  20        9.42       21.19      7.75 o 
   4   2  20       62.22       55.21      8.78 o 
   5   2  20       85.83      173.28     13.34 o 
   6   2  20       34.86       29.53     10.10 o 
   7   2  20      480.65      390.28     27.17 o 
   8   2  20       14.29       11.71     12.08 o 
   9   2  20       67.59       96.99     14.30 o 
  10   2  20       50.88       61.03     14.30 o 
  11   2  20       16.39       26.85     13.04 o 
   1   3  20      196.53      185.25     12.67 o 
   2   3  20       96.07      100.71      9.69 o 
   3   3  20       22.46       23.18      8.12 o 
   4   3  20        4.87       31.10      8.97 o 
   5   3  20      174.67      132.21     12.20 o 
   6   3  20       14.98       41.39     10.85 o 
   7   3  20       60.28       85.95     12.33 o 
   8   3  20        1.61       63.38     12.95 o 
   9   3  20        0.59        4.49     11.09 o 
  10   3  20        0.06        5.67     11.48 o 
   0   4  20        8.96       36.55     12.73 o 
   1   4  20      166.01      196.48     13.28 o 
   2   4  20      179.72      196.34     16.42 o 
   3   4  20       49.40       30.67     11.47 o 
   4   4  20      512.58      496.18     20.68 o 
   5   4  20        3.27       15.81     11.09 o 
   6   4  20        5.30       15.07     12.23 o 
   7   4  20        2.30       22.87     14.67 o 
   8   4  20        1.03       17.58     13.80 o 
   9   4  20       26.13       24.63     15.53 o 
  10   4  20        2.38        9.45     14.63 o 
   1   5  20      417.52      396.84     19.97 o 
   2   5  20       40.49       60.17     12.24 o 
   3   5  20      762.21      793.30     40.84 o 
   4   5  20      532.64      494.99     21.41 o 
   5   5  20       11.34       11.97     11.75 o 
   6   5  20      132.73      132.80     16.35 o 
   7   5  20       15.35       17.47     14.92 o 
   8   5  20       47.69       36.89     18.67 o 
   9   5  20       62.40       68.35     20.52 o 
   0   6  20      474.34      439.40     37.14 o 
   1   6  20      175.38      209.38     19.81 o 
   2   6  20      246.08      266.90     21.47 o 
   3   6  20       27.74       30.58     15.67 o 
   4   6  20       18.55       14.91     13.97 o 
   5   6  20      185.30      174.18     16.95 o 
   6   6  20      509.30      473.01     28.45 o 
   7   6  20       23.16       29.08     17.02 o 
   1   7  20       38.36       59.50     15.41 o 
   2   7  20        1.95        5.12     15.56 o 
   3   7  20       90.48       94.56     20.75 o 
   4   7  20       88.93       77.03     27.65 o 
   5   7  20       79.54       69.48     22.17 o 
   0   8  20        0.39       42.74     39.45 o 
   1   8  20       21.56       43.43     24.87 o 
   1   1  21      104.15      162.17     11.69 o 
   2   1  21        5.10        0.97      8.73 o 
   3   1  21      484.01      566.14     23.12 o 
   4   1  21       44.75       49.87     11.75 o 
   5   1  21       62.74       77.68     12.68 o 
   6   1  21       97.66       63.35     13.11 o 
   7   1  21      192.41      230.49     17.54 o 
   8   1  21       87.96       85.64     15.47 o 
   9   1  21       85.88      105.84     19.73 o 
  10   1  21       20.92       20.56     17.99 o 
  11   1  21       86.71       59.79     13.82 o 
   0   2  21       29.12       26.86      8.37 o 
   1   2  21      359.24      319.07     19.03 o 
   2   2  21        1.67        8.42      7.99 o 
   3   2  21      209.65      168.87     13.29 o 
   4   2  21       40.55       53.98      9.47 o 
   5   2  21      508.78      455.60     25.97 o 
   6   2  21        0.43       12.79      9.35 o 
   7   2  21      139.17      122.13     17.49 o 
   8   2  21      109.45       87.29     14.01 o 
   9   2  21      248.25      218.24     34.23 o 
  10   2  21       98.57       87.97     14.81 o 
   1   3  21       62.14       74.67     10.75 o 
   2   3  21      153.79      157.99     10.93 o 
   3   3  21      232.94      128.37     10.81 o 
   4   3  21     1031.65      948.43     43.69 o 
   5   3  21        7.07       40.98      9.70 o 
   6   3  21      314.62      310.86     16.09 o 
   7   3  21      202.38      181.86     13.77 o 
   8   3  21      518.74      496.89     39.72 o 
   9   3  21       12.17       13.85     11.19 o 
  10   3  21      181.96      185.75     17.02 o 
   0   4  21      253.08      219.43     17.94 o 
   1   4  21       59.45       63.23     11.11 o 
   2   4  21        8.57       28.52     11.29 o 
   3   4  21        2.05       19.91     12.22 o 
   4   4  21       85.63      100.01     14.84 o 
   5   4  21      216.11      254.00     19.16 o 
   6   4  21       66.38       57.24     13.63 o 
   7   4  21       20.55       19.07     12.37 o 
   8   4  21       62.20       61.47     15.34 o 
   9   4  21        3.24       16.01     15.84 o 
   1   5  21       64.97      110.17     15.53 o 
   2   5  21       61.78       35.15     12.50 o 
   3   5  21      121.51      146.22     16.45 o 
   4   5  21        4.02       18.74     13.92 o 
   5   5  21        0.98       17.32     13.32 o 
   6   5  21        5.40       10.28     12.24 o 
   7   5  21      105.20       80.15     16.40 o 
   8   5  21        4.39        7.41     13.46 o 
   0   6  21      105.18      144.79     27.30 o 
   1   6  21      137.52      161.61     18.44 o 
   2   6  21       72.80       83.89     16.84 o 
   3   6  21       21.89       24.03     14.23 o 
   4   6  21       11.07       16.71     13.37 o 
   5   6  21        9.71       33.38     15.09 o 
   6   6  21       65.98      109.60     19.26 o 
   7   6  21        0.01        4.15     16.52 o 
   1   7  21       94.85       67.28     18.64 o 
   2   7  21       10.55        9.47     15.34 o 
   3   7  21       69.82       67.51     19.88 o 
   4   7  21       40.86       29.59     20.54 o 
   0   0  22       18.53        7.02     15.38 o 
   1   0  22        2.04       12.47     13.86 o 
   2   0  22       43.60       53.31     15.84 o 
   3   0  22      157.04      156.65     19.95 o 
   4   0  22       87.02       98.95     18.03 o 
   5   0  22      223.76      234.19     22.99 o 
   6   0  22      140.62      194.56     23.72 o 
   7   0  22        7.70       20.06     18.42 o 
   8   0  22        8.75       40.41     33.94 o 
   9   0  22        3.20        0.55     19.95 o 
  10   0  22      472.03      576.85     48.99 o 
   1   1  22      522.30      477.82     16.21 o 
   2   1  22       26.54       10.42     10.55 o 
   3   1  22      401.93      352.54     17.81 o 
   4   1  22        2.27       11.53     11.14 o 
   5   1  22      280.72      280.65     17.24 o 
   6   1  22       23.76        8.44     11.12 o 
   7   1  22       48.18       64.66     14.65 o 
   8   1  22        3.82        2.80     12.82 o 
   9   1  22      157.21      161.48     23.35 o 
  10   1  22        0.01        0.00     18.86 o 
   0   2  22      760.04      631.35     84.10 o 
   1   2  22        3.86       39.95      7.74 o 
   2   2  22      367.71      353.19     27.85 o 
   3   2  22       65.77       72.06      9.26 o 
   4   2  22       12.11        5.98      8.67 o 
   5   2  22        2.49       38.35      9.27 o 
   6   2  22      339.02      351.06     17.48 o 
   7   2  22      168.40      109.91     14.13 o 
   8   2  22      283.74      217.51     20.44 o 
   9   2  22       12.60       33.37     12.06 o 
  10   2  22       34.16       45.65     14.23 o 
   1   3  22       92.24       76.19     10.02 o 
   2   3  22      142.04      131.12     10.90 o 
   3   3  22        3.76        4.45      8.44 o 
   5   3  22       32.30       25.85     10.57 o 
   6   3  22        2.73       19.23     10.69 o 
   7   3  22        3.16        9.60      9.95 o 
   8   3  22        0.96       39.68     11.85 o 
   9   3  22       10.79        7.52     11.45 o 
   0   4  22       98.79      100.57     20.18 o 
   1   4  22       70.95       68.69     11.15 o 
   2   4  22      510.11      513.72     20.18 o 
   3   4  22      138.24      104.47     15.39 o 
   4   4  22       86.09       55.03     13.13 o 
   5   4  22        7.09       32.42     14.15 o 
   6   4  22      187.03      203.10     17.15 o 
   7   4  22        4.23        7.85     12.54 o 
   8   4  22       46.95       50.49     14.81 o 
   9   4  22       10.92       18.66     14.87 o 
   1   5  22       87.66      112.51     15.80 o 
   2   5  22        5.48        1.98     11.32 o 
   3   5  22        7.01       20.58     13.74 o 
   4   5  22       62.73       45.61     14.05 o 
   5   5  22       17.72       19.77     13.62 o 
   6   5  22       13.12       25.14     14.41 o 
   7   5  22      154.60      143.48     18.02 o 
   8   5  22        6.75       20.51     14.89 o 
   0   6  22      145.03      135.49     29.71 o 
   1   6  22       49.07       33.35     16.41 o 
   2   6  22        8.22        2.41     14.41 o 
   3   6  22        1.20       15.68     16.49 o 
   4   6  22       31.22       25.67     16.86 o 
   5   6  22       19.49       14.43     14.41 o 
   6   6  22       90.77       53.62     19.07 o 
   1   7  22      100.23      100.66     19.90 o 
   2   7  22        0.15        4.09     15.79 o 
   3   7  22      261.43      323.34     29.93 o 
   1   1  23        8.88      111.89     12.70 o 
   2   1  23       14.61       29.34     10.39 o 
   3   1  23       28.20       41.80     12.02 o 
   4   1  23       96.42       99.33     13.80 o 
   5   1  23      476.62      481.63     24.42 o 
   6   1  23       10.58       12.48     12.28 o 
   7   1  23       11.65        4.55     12.62 o 
   8   1  23       12.69       13.97     14.45 o 
   9   1  23        1.27       19.30     18.88 o 
  10   1  23        8.10        8.96     18.97 o 
   0   2  23        2.75       81.10     17.30 o 
   1   2  23      211.25      180.66     10.88 o 
   2   2  23       20.87       23.52      8.26 o 
   3   2  23       56.97       64.70      9.30 o 
   4   2  23       32.90       12.38      8.33 o 
   5   2  23      281.70      231.64     20.00 o 
   6   2  23       61.60       56.15     10.37 o 
   7   2  23      118.70      101.48     13.05 o 
   8   2  23       33.56       42.90     12.32 o 
   9   2  23       48.38       56.92     13.70 o 
   1   3  23        0.55        8.18      9.20 o 
   2   3  23      170.52      146.08     11.56 o 
   3   3  23       15.24       19.32      8.92 o 
   4   3  23     1269.21     1124.40     89.65 o 
   5   3  23       38.74       21.92     10.91 o 
   6   3  23       91.26       74.34     12.23 o 
   7   3  23       32.69       33.50     10.68 o 
   8   3  23      183.06      188.62     19.85 o 
   9   3  23        5.95       12.55     11.36 o 
   0   4  23       13.65       88.68     19.96 o 
   1   4  23      117.33      149.27     14.73 o 
   2   4  23      423.50      365.52     20.30 o 
   3   4  23        0.72       12.80     12.45 o 
   4   4  23      105.43       85.38     15.27 o 
   5   4  23      118.37       88.24     14.75 o 
   6   4  23       37.07       26.52     13.51 o 
   7   4  23       26.18       47.57     14.88 o 
   8   4  23        2.00        7.57     13.44 o 
   1   5  23      130.29      127.40     20.51 o 
   2   5  23        0.40        5.28     12.16 o 
   3   5  23       21.19       18.31     12.59 o 
   4   5  23        0.44        4.20     12.10 o 
   5   5  23      130.83      106.62     17.00 o 
   6   5  23      122.91      108.56     17.76 o 
   7   5  23        1.08        9.72     14.65 o 
   0   6  23        6.11        5.33     23.81 o 
   1   6  23        8.52        6.23     16.54 o 
   2   6  23       16.87       14.94     14.53 o 
   3   6  23        0.03        0.12     17.12 o 
   4   6  23        9.84       20.84     17.01 o 
   5   6  23        0.68        0.16     14.75 o 
   1   7  23        2.33        9.47     17.96 o 
   2   7  23        9.59       11.64     20.29 o 
   0   0  24       33.41       71.24     31.23 o 
   1   0  24      235.64      232.00     20.88 o 
   2   0  24      415.26      498.49     28.16 o 
   3   0  24        1.78        4.47     13.42 o 
   4   0  24      235.02      223.86     23.13 o 
   5   0  24       60.73       80.60     19.66 o 
   6   0  24      112.06      147.64     23.79 o 
   7   0  24      283.20      328.16     27.88 o 
   8   0  24      122.64      132.80     25.55 o 
   9   0  24      175.17      224.89     36.27 o 
   1   1  24      325.36      314.16     16.49 o 
   2   1  24       33.55       51.04     11.55 o 
   3   1  24      126.22      130.65     13.81 o 
   4   1  24       33.37       46.44     11.99 o 
   5   1  24       24.54       47.02     12.99 o 
   6   1  24       24.34       20.88     12.29 o 
   7   1  24        9.12        9.74     13.85 o 
   8   1  24        8.54       11.42     14.39 o 
   9   1  24      142.41      108.83     23.03 o 
   0   2  24      505.83      520.98     28.59 o 
   1   2  24      410.78      403.29     38.77 o 
   2   2  24       12.19       12.98      8.23 o 
   3   2  24      133.45      112.80     12.08 o 
   4   2  24        6.94       23.25      8.90 o 
   5   2  24        1.39       10.80      8.89 o 
   6   2  24       33.65       29.07      9.65 o 
   7   2  24        6.06        8.55      9.72 o 
   8   2  24       18.16       15.54     10.71 o 
   9   2  24      108.84      115.31     15.14 o 
   1   3  24        0.04       10.76      9.74 o 
   2   3  24      111.76      103.18     11.82 o 
   3   3  24       84.58       97.34     10.40 o 
   4   3  24       27.83       85.86     14.07 o 
   5   3  24       43.01       40.84     10.86 o 
   6   3  24        7.99       13.71     10.59 o 
   7   3  24        1.28        3.59     10.15 o 
   8   3  24        1.24        9.35     12.08 o 
   0   4  24      976.67     1180.47     42.43 o 
   1   4  24      428.05      483.53     24.03 o 
   2   4  24        0.81       20.04     13.34 o 
   3   4  24       84.81       70.43     14.74 o 
   4   4  24       48.88       51.17     14.44 o 
   5   4  24       21.71       20.49     12.80 o 
   6   4  24      101.67       75.84     14.99 o 
   7   4  24       10.21       19.65     14.42 o 
   1   5  24      160.18      196.65     23.41 o 
   2   5  24       19.50       28.65     14.11 o 
   3   5  24       95.85      108.87     15.67 o 
   4   5  24        6.98       13.81     13.10 o 
   5   5  24      200.31      214.83     19.75 o 
   6   5  24       63.76       50.26     16.82 o 
   0   6  24       22.24       23.17     26.15 o 
   1   6  24       28.89       36.70     18.06 o 
   2   6  24       32.78       14.18     20.66 o 
   3   6  24       36.86       17.93     17.47 o 
   4   6  24       13.01       11.10     15.32 o 
   1   1  25        3.66       29.24     10.47 o 
   2   1  25      400.31      430.11     19.22 o 
   3   1  25      254.29      221.55     16.01 o 
   4   1  25      389.03      441.68     20.70 o 
   5   1  25       91.72       96.13     14.29 o 
   6   1  25        3.63       13.26     12.74 o 
   7   1  25        5.14        8.05     14.08 o 
   8   1  25        0.47        5.22     14.78 o 
   9   1  25       33.82       36.25     20.09 o 
   0   2  25      190.37      256.66     22.70 o 
   1   2  25      137.82      168.19     16.34 o 
   2   2  25        0.65        3.48      7.78 o 
   3   2  25        5.62       10.58      8.00 o 
   4   2  25      156.98      155.85     14.81 o 
   5   2  25       50.62       41.03      9.85 o 
   6   2  25       27.92       15.67      9.18 o 
   7   2  25      136.48      121.71     13.71 o 
   8   2  25       15.16        6.75     10.47 o 
   1   3  25      264.01      301.67     19.38 o 
   2   3  25       94.47       85.67     11.29 o 
   3   3  25       92.49       76.65     10.47 o 
   4   3  25       72.83       62.02     10.55 o 
   5   3  25        8.81       14.25     10.30 o 
   6   3  25       32.61       28.46     10.42 o 
   7   3  25       46.12       51.94     12.27 o 
   8   3  25       22.60       30.43     11.72 o 
   0   4  25       92.15      106.67     20.35 o 
   1   4  25      374.66      418.85     26.33 o 
   2   4  25       16.78       16.74     13.09 o 
   3   4  25       15.40       18.45     13.08 o 
   4   4  25       19.29       11.57     12.01 o 
   5   4  25       46.50       44.38     13.35 o 
   6   4  25       40.01       30.43     14.69 o 
   7   4  25      120.22      130.82     17.53 o 
   1   5  25        9.21        7.99     19.09 o 
   2   5  25       29.41       31.95     23.29 o 
   3   5  25       21.08       27.22     13.71 o 
   4   5  25       84.26       96.36     16.39 o 
   5   5  25      151.29      152.01     22.86 o 
   0   6  25       16.86       34.90     25.95 o 
   1   6  25       99.27       98.66     19.91 o 
   2   6  25        1.79       16.91     19.74 o 
   0   0  26      295.02      386.32     50.41 o 
   1   0  26       27.44       23.52     20.71 o 
   2   0  26      324.06      329.00     25.65 o 
   3   0  26        0.27        3.39     14.43 o 
   4   0  26        2.67        2.83     16.02 o 
   5   0  26       22.98        5.17     18.50 o 
   6   0  26      477.56      586.07     36.23 o 
   7   0  26        3.40       15.67     20.91 o 
   8   0  26      164.58      191.15     26.43 o 
   1   1  26        3.96       12.33     11.94 o 
   2   1  26       52.71       95.19     12.91 o 
   3   1  26       83.66      119.16     14.12 o 
   4   1  26       56.86       80.06     14.68 o 
   5   1  26       65.12       66.78     14.25 o 
   6   1  26        5.27        9.98     14.32 o 
   7   1  26        1.47        5.74     13.37 o 
   8   1  26        0.70        0.93     15.45 o 
   0   2  26        6.99       40.43     22.55 o 
   1   2  26        6.88       10.34     12.68 o 
   2   2  26        0.32        2.02      7.64 o 
   3   2  26       13.78       11.40      8.10 o 
   4   2  26       70.00       71.85      9.97 o 
   5   2  26       31.01       29.81      8.98 o 
   6   2  26       11.81        6.50      9.61 o 
   7   2  26       19.85       54.43     11.88 o 
   1   3  26       43.42       67.03     16.93 o 
   2   3  26        6.02       17.74     13.35 o 
   3   3  26        0.06        4.20      8.98 o 
   4   3  26        4.99       19.66      9.33 o 
   5   3  26       29.67       18.84      9.81 o 
   6   3  26        5.79       11.37     10.19 o 
   7   3  26        0.28        3.20     10.77 o 
   0   4  26       33.39       35.74     24.07 o 
   1   4  26        1.61       28.40     16.60 o 
   2   4  26       42.22       54.10     18.23 o 
   3   4  26        0.00        5.45     12.16 o 
   4   4  26        0.01        5.37     12.16 o 
   5   4  26       12.09       30.47     13.19 o 
   6   4  26        1.37        1.53     13.95 o 
   1   5  26        1.98        1.77     19.91 o 
   2   5  26        2.14       23.40     21.04 o 
   3   5  26      219.36      193.86     20.72 o 
   4   5  26        4.95       10.27     13.63 o 
   1   1  27       48.20       89.33     16.77 o 
   2   1  27      108.51      135.16     14.23 o 
   3   1  27        0.84       12.13     12.24 o 
   4   1  27      159.90      138.34     16.08 o 
   5   1  27       19.90       30.72     13.88 o 
   6   1  27        0.01        9.56     13.37 o 
   7   1  27       21.83       42.02     15.01 o 
   0   2  27       86.64       94.11     24.01 o 
   1   2  27      110.11      103.62     15.68 o 
   2   2  27       23.54       36.27     13.63 o 
   3   2  27        7.39        5.96      8.05 o 
   4   2  27       12.57       14.99      8.54 o 
   5   2  27        8.08        6.14      9.45 o 
   6   2  27       17.18        7.27      9.13 o 
   7   2  27      180.54      179.18     33.21 o 
   1   3  27       81.48       74.24     15.11 o 
   2   3  27       41.86       45.20     13.67 o 
   3   3  27       60.15       64.10     15.03 o 
   4   3  27       48.98       60.78     10.51 o 
   5   3  27       43.13       36.60     10.36 o 
   6   3  27       71.20       51.81     15.19 o 
   0   4  27      100.00      170.42     42.74 o 
   1   4  27       65.69       50.85     17.73 o 
   2   4  27       28.27       47.40     17.19 o 
   3   4  27        2.81        6.97     15.23 o 
   4   4  27        1.28        1.45     11.86 o 
   5   4  27        6.02        3.39     12.37 o 
   1   5  27       21.22        3.11     19.73 o 
   2   5  27       60.42       75.75     24.93 o 
   0   0  28      259.55      294.81     46.03 o 
   1   0  28       30.93       29.23     18.94 o 
   2   0  28        7.61        0.50     19.19 o 
   3   0  28        9.99       21.32     17.44 o 
   4   0  28        0.97        3.87     17.07 o 
   5   0  28       30.49       30.34     17.61 o 
   6   0  28      127.69      121.40     22.22 o 
   1   1  28        2.96       10.93     14.77 o 
   2   1  28       66.79       58.29     14.36 o 
   3   1  28       51.19       58.50     14.03 o 
   4   1  28       13.15       20.00     12.63 o 
   5   1  28       51.86       65.37     15.14 o 
   6   1  28       13.96       11.16     14.24 o 
   0   2  28       75.64       60.92     30.69 o 
   1   2  28      150.09      195.38     20.49 o 
   2   2  28      103.83      125.54     15.62 o 
   3   2  28        7.23       11.22      8.17 o 
   4   2  28       13.97        9.41      8.25 o 
   5   2  28       49.19       39.93     10.31 o 
   6   2  28        2.78       24.27      9.92 o 
   1   3  28        3.36        3.27     15.82 o 
   2   3  28        0.05       21.71     14.03 o 
   3   3  28       17.07       64.60     18.45 o 
   4   3  28        0.53        7.42      9.01 o 
   5   3  28       21.19       25.11     10.16 o 
   0   4  28        0.59        0.00     35.07 o 
   1   4  28       46.44       60.53     18.66 o 
   2   4  28       22.07       16.71     16.03 o 
   3   4  28       10.64        9.56     16.53 o 
   1   1  29       26.11       31.97     15.98 o 
   2   1  29        0.33       35.38     16.67 o 
   3   1  29       11.27       18.68     14.36 o 
   4   1  29        1.63        7.07     12.75 o 
   5   1  29        0.84        9.30     14.17 o 
   0   2  29       22.00       34.00     21.67 o 
   1   2  29      120.41      163.72     21.51 o 
   2   2  29        9.21        2.21     14.88 o 
   3   2  29        1.96        5.31     12.99 o 
   4   2  29        2.37        5.16      8.11 o 
   1   3  29       49.98       32.27     16.02 o 
   2   3  29      239.26      301.02     26.13 o 
   3   3  29      290.51      326.29     28.31 o 
   0   0  30       41.85       80.55     38.36 o 
   1   0  30      138.74      189.33     30.76 o 
   2   0  30        5.31        0.00     20.47 o 
   3   0  30        0.10        6.72     19.88 o 
   4   0  30       38.44       32.64     21.05 o 
   1   1  30        0.63       11.32     14.66 o 
   2   1  30      109.94      132.96     20.12 o 
   3   1  30       23.66       35.34     14.25 o 
   4   1  30        0.30        9.71     12.66 o 
   0   2  30       50.51       50.19     21.87 o 
   1   2  30        8.95        2.57     15.32 o 
   2   2  30       11.05        4.39     14.80 o 
   3   2  30        1.47       12.07     16.19 o 
   1   1  31       34.88       36.79     15.61 o 
                                                 
